# Supplementary material for: 1,2-Bis(diphenyl­phosphino)-1,2-diethyl­hydrazine
Source: Acta Crystallogr Sect E Struct Rep Online. 2010 May 8;66(Pt 6):o1270. doi: 10.1107/S1600536810015886 (PMC2979499; doi:10.1107/S1600536810015886)
Supplement: Supplementary file 1 [file e-66-o1270-sup1.cif]

##############################################################################
###                                                                        ###
###        Electronic paper (Acta Crystallographica Section E)             ###
###                                                                        ###
##############################################################################
#                                                                            #
# This CIF contains the data in a paper accepted for publication in Acta     #
# Crystallographica Section E. It conforms to the requirements of Notes      #
# for Authors for Section E, and has been peer reviewed under the auspices   #
# of the IUCr Commission on Journals.                                        #
#                                                                            #
# Full details of the Crystallographic Information File format               #
# are given in the paper "The Crystallographic Information File (CIF):       #
# a New Standard Archive File for Crystallography" by S. R. Hall, F. H.      #
# Allen and I. D. Brown [Acta Cryst. (1991), A47, 655-685].                  #
#                                                                            #
# The current version of the core CIF dictionary is obtainable from          #
# ftp://ftp.iucr.org/pub/cif_core.dic. The current version number is 2.4.    #
#                                                                            #
# Software is freely available for graphical display of the structure(s) in  #
# this CIF.  For information consult the CIF home page http://www.iucr.org/  #
# cif/home.html                                                              #
#                                                                            #
# This file may be used for bona fide research purposes within the           #
# scientific community so long as proper attribution is given to the journal # 
# article from which it was obtained.                                        #
#                                                                            #
##############################################################################
                                             
data_I
_audit_creation_method     SHELXL-97
_chemical_name_systematic
;
1,2-Bis(diphenylphosphino)-1,2-diethylhydrazine
;
_chemical_name_common
;
;
_chemical_formula_moiety     'C28 H30 N2 P2'
_chemical_formula_sum     'C28 H30 N2 P2'
_chemical_formula_iupac     'C28 H30 N2 P2'
_chemical_formula_weight     456.48
_chemical_melting_point     368
_symmetry_cell_setting     monoclinic
_symmetry_space_group_name_H-M     'P 21/c'
_symmetry_space_group_name_Hall     '-P 2ybc'
loop_
    _symmetry_equiv_pos_as_xyz
    'x, y, z'
    '-x, y+1/2, -z+1/2'
    '-x, -y, -z'
    'x, -y-1/2, z-1/2'
_cell_length_a     14.623(5)
_cell_length_b     13.085(4)
_cell_length_c     13.494(4)
_cell_angle_alpha     90.00
_cell_angle_beta     108.182(6)
_cell_angle_gamma     90.00
_cell_volume     2453.1(13)
_cell_formula_units_Z     4
_cell_measurement_reflns_used     ?
_cell_measurement_theta_min     ?
_cell_measurement_theta_max     ?
_cell_measurement_temperature     173(2)
_exptl_crystal_description     prismic
_exptl_crystal_colour     colourless
_exptl_crystal_size_max     0.44
_exptl_crystal_size_mid     0.17
_exptl_crystal_size_min     0.17
_exptl_crystal_density_diffrn     1.236
_exptl_crystal_density_meas     ?
_exptl_crystal_density_method     'not measured'
_exptl_crystal_F_000     968
_exptl_absorpt_coefficient_mu     0.196
_exptl_absorpt_correction_type     none
_exptl_absorpt_process_details     ?
_exptl_absorpt_correction_T_min     ?
_exptl_absorpt_correction_T_max     ?
_exptl_special_details
;
^1^HNMR (CDCl~3~, 300 MHz) \d~H~ 7.54 (bs, Arom,
4H) 7.36 (bs, Arom, 4H), 7.26 (m, Arom,<i> </i>12H), 3.73 and 3.23(m,
CH~2~CH~3~,4<i>H</i>), 0.79 (t, CH~2~CH~3~,^3^<i>J</i> (^1^H-^1^H) = 7.0 Hz,
6H). ^13^C NMR (CDCl~3~, 75 MHz) \d~C~ 140.2 (m, Arom), 133.4 (m, Arom), 131.4
(s, Arom), 128.7(s, Arom), 48.7 (t, CH~2~CH~3~, ^2^<i>J</i> (^13^C-^31^P) =
2.5 Hz), 14.3 (d, CH~2~CH~3~, ^3^<i>J</i> (^13^C-^31^P) = 4.1 Hz). ^31^P NMR
(CDCl~3~,162 MHz) \d~P~ 63.4. MS 427 (9%, M -- 1).
Intensity data were collected on a Bruker SMART1K CCD area detector
diffractometer with graphite monochromated Mo <i>K</i>\a radiation (40kV,
40mA). The collection method involved \w-scans of width 0.3\%.
;
_diffrn_ambient_temperature     173(2)
_diffrn_radiation_type     MoK\a
_diffrn_radiation_wavelength     0.71073
_diffrn_radiation_source     'fine-focus sealed tube'
_diffrn_radiation_monochromator     graphite
_diffrn_measurement_device_type     'Bruker SMART 1K CCD area-detector'
_diffrn_measurement_method     'phi and omega scans'
_diffrn_detector_area_resol_mean     ?
_diffrn_reflns_number     15744
_diffrn_reflns_av_R_equivalents     0.0563
_diffrn_reflns_av_sigmaI/netI     0.0769
_diffrn_reflns_theta_min     1.47
_diffrn_reflns_theta_max     28.32
_diffrn_reflns_theta_full     28.32
_diffrn_measured_fraction_theta_max     0.985
_diffrn_measured_fraction_theta_full     0.985
_diffrn_reflns_limit_h_min     -17
_diffrn_reflns_limit_h_max     19
_diffrn_reflns_limit_k_min     -13
_diffrn_reflns_limit_k_max     17
_diffrn_reflns_limit_l_min     -17
_diffrn_reflns_limit_l_max     14
_diffrn_standards_number     ?
_diffrn_standards_interval_count     ?
_diffrn_standards_interval_time     ?
_diffrn_standards_decay_%     ?
_refine_special_details
;
Refinement of <i>F</i>^2^ against ALL reflections. The weighted <i>R</i>-factor
wR and goodness of fit <i>S</i> are based on <i>F</i>^2^, conventional
<i>R</i>-factors <i>R</i> are based on <i>F</i>, with <i>F</i> set to zero for
negative <i>F</i>^2^. The threshold expression of <i>F</i>^2^ >
\s(<i>F</i>^2^) is used only for calculating <i>R</i>-factors(gt) etc. and is
not relevant to the choice of reflections for refinement. <i>R</i>-factors
based on <i>F</i>^2^ are statistically about twice as large as those based on
<i>F</i>, and <i>R</i>- factors based on ALL data will be even larger.
;
_reflns_number_total     6008
_reflns_number_gt     3774
_reflns_threshold_expression     I>2sigma(I)
_refine_ls_structure_factor_coef     Fsqd
_refine_ls_matrix_type     full
_refine_ls_R_factor_all     0.1097
_refine_ls_R_factor_gt     0.0575
_refine_ls_wR_factor_gt     0.1308
_refine_ls_wR_factor_ref     0.1557
_refine_ls_goodness_of_fit_ref     1.020
_refine_ls_restrained_S_all     1.020
_refine_ls_number_reflns     6008
_refine_ls_number_parameters     289
_refine_ls_number_restraints     0
_refine_ls_hydrogen_treatment     constr
_refine_ls_weighting_scheme     calc
_refine_ls_weighting_details
         'calc w=1/[\s^2^(Fo^2^)+(0.0731P)^2^+1.0514P] where P=(Fo^2^+2Fc^2^)/3'
_atom_sites_solution_hydrogens     geom
_atom_sites_solution_primary     direct
_atom_sites_solution_secondary     difmap
_refine_ls_shift/su_max     0.001
_refine_ls_shift/su_mean     0.000
_refine_diff_density_max     0.819
_refine_diff_density_min     -0.560
_refine_ls_extinction_method     none
_refine_ls_extinction_coef     ?
loop_
    _atom_type_symbol
    _atom_type_description
    _atom_type_scat_dispersion_real
    _atom_type_scat_dispersion_imag
    _atom_type_scat_source
    'C' 'C' 0.0033 0.0016
                         'International Tables Vol C Tables 4.2.6.8 and 6.1.1.4'
    'H' 'H' 0.0000 0.0000
                         'International Tables Vol C Tables 4.2.6.8 and 6.1.1.4'
    'N' 'N' 0.0061 0.0033
                         'International Tables Vol C Tables 4.2.6.8 and 6.1.1.4'
    'P' 'P' 0.1023 0.0942
                         'International Tables Vol C Tables 4.2.6.8 and 6.1.1.4'
_computing_data_collection     'SMART-NT (Bruker, 1998)'
_computing_cell_refinement     'SAINT-Plus (Bruker, 1999)'
_computing_data_reduction     'SAINT-Plus (Bruker, 1999)'
_computing_structure_solution     'SHELXS97 (Sheldrick, 2008)'
_computing_structure_refinement     'SHELXL97 (Sheldrick, 2008)'
_computing_molecular_graphics
;
ORTEP-3 (Farrugia, 1997) and Mercury (Macrae <i>et al.</i>,
2008)
;
_computing_publication_material     'WinGX (Farrugia, 1999)'
loop_
    _atom_site_type_symbol
    _atom_site_label
    _atom_site_fract_x
    _atom_site_fract_y
    _atom_site_fract_z
    _atom_site_U_iso_or_equiv
    _atom_site_adp_type
    _atom_site_calc_flag
    _atom_site_refinement_flags
    _atom_site_occupancy
    _atom_site_disorder_assembly
    _atom_site_disorder_group
    C C1 0.86723(18) 0.1568(2) 0.1440(2) 0.0281(6) Uani d . 1 . .
    H H1A 0.9183 0.2055 0.1745 0.034 Uiso calc R 1 . .
    H H1B 0.8375 0.1759 0.0716 0.034 Uiso calc R 1 . .
    C C2 0.9114(2) 0.0518(2) 0.1476(3) 0.0393(7) Uani d . 1 . .
    H H2A 0.9577 0.0529 0.1105 0.059 Uiso calc R 1 . .
    H H2B 0.8618 0.0032 0.1157 0.059 Uiso calc R 1 . .
    H H2C 0.9426 0.0328 0.2189 0.059 Uiso calc R 1 . .
    C C3 0.62250(18) 0.1538(2) 0.1085(2) 0.0281(6) Uani d . 1 . .
    H H3A 0.6062 0.1945 0.1607 0.034 Uiso calc R 1 . .
    H H3B 0.5718 0.1037 0.0821 0.034 Uiso calc R 1 . .
    C C4 0.6258(2) 0.2228(2) 0.0199(2) 0.0398(7) Uani d . 1 . .
    H H4A 0.5646 0.2558 -0.0088 0.060 Uiso calc R 1 . .
    H H4B 0.6399 0.1829 -0.0332 0.060 Uiso calc R 1 . .
    H H4C 0.6749 0.2735 0.0456 0.060 Uiso calc R 1 . .
    C C11 0.81426(17) 0.36831(18) 0.27049(19) 0.0227(5) Uani d . 1 . .
    C C12 0.81650(19) 0.44196(19) 0.3461(2) 0.0288(6) Uani d . 1 . .
    H H12 0.8109 0.4215 0.4099 0.035 Uiso calc R 1 . .
    C C13 0.8268(2) 0.5447(2) 0.3280(2) 0.0351(7) Uani d . 1 . .
    H H13 0.8286 0.5924 0.3796 0.042 Uiso calc R 1 . .
    C C14 0.8345(2) 0.5768(2) 0.2334(2) 0.0351(7) Uani d . 1 . .
    H H14 0.8425 0.6457 0.2215 0.042 Uiso calc R 1 . .
    C C15 0.8303(2) 0.5057(2) 0.1571(2) 0.0364(7) Uani d . 1 . .
    H H15 0.8344 0.5272 0.0929 0.044 Uiso calc R 1 . .
    C C16 0.8199(2) 0.4023(2) 0.1743(2) 0.0309(6) Uani d . 1 . .
    H H16 0.8168 0.3554 0.1216 0.037 Uiso calc R 1 . .
    C C21 0.92822(18) 0.21580(18) 0.39268(19) 0.0236(5) Uani d . 1 . .
    C C22 1.00751(19) 0.2724(2) 0.3876(2) 0.0279(6) Uani d . 1 . .
    H H22 0.9995 0.3222 0.3363 0.034 Uiso calc R 1 . .
    C C23 1.0980(2) 0.2556(2) 0.4579(2) 0.0320(6) Uani d . 1 . .
    H H23 1.1505 0.2926 0.4525 0.038 Uiso calc R 1 . .
    C C24 1.1104(2) 0.1838(2) 0.5361(2) 0.0358(7) Uani d . 1 . .
    H H24 1.1711 0.1735 0.5840 0.043 Uiso calc R 1 . .
    C C25 1.0331(2) 0.1275(2) 0.5431(2) 0.0386(7) Uani d . 1 . .
    H H25 1.0416 0.0792 0.5958 0.046 Uiso calc R 1 . .
    C C26 0.9424(2) 0.1428(2) 0.4716(2) 0.0314(6) Uani d . 1 . .
    H H26 0.8906 0.1041 0.4764 0.038 Uiso calc R 1 . .
    C C31 0.60617(19) -0.01800(19) 0.2575(2) 0.0257(5) Uani d . 1 . .
    C C32 0.6057(2) 0.0375(2) 0.3455(2) 0.0409(8) Uani d . 1 . .
    H H32 0.6591 0.0766 0.3805 0.049 Uiso calc R 1 . .
    C C33 0.5265(3) 0.0351(2) 0.3814(3) 0.0503(9) Uani d . 1 . .
    H H33 0.5271 0.0735 0.4396 0.060 Uiso calc R 1 . .
    C C34 0.4471(2) -0.0231(2) 0.3320(2) 0.0401(7) Uani d . 1 . .
    H H34 0.3944 -0.0245 0.3567 0.048 Uiso calc R 1 . .
    C C35 0.44666(19) -0.0794(2) 0.2454(2) 0.0334(6) Uani d . 1 . .
    H H35 0.3937 -0.1199 0.2119 0.040 Uiso calc R 1 . .
    C C36 0.52481(18) -0.0760(2) 0.2081(2) 0.0299(6) Uani d . 1 . .
    H H36 0.5229 -0.1133 0.1488 0.036 Uiso calc R 1 . .
    C C41 0.68240(17) -0.10439(18) 0.1100(2) 0.0233(5) Uani d . 1 . .
    C C42 0.67952(19) -0.20902(19) 0.1322(2) 0.0299(6) Uani d . 1 . .
    H H42 0.6948 -0.2303 0.2012 0.036 Uiso calc R 1 . .
    C C43 0.6543(2) -0.2810(2) 0.0532(2) 0.0353(7) Uani d . 1 . .
    H H43 0.6526 -0.3499 0.0695 0.042 Uiso calc R 1 . .
    C C44 0.63169(19) -0.2509(2) -0.0500(2) 0.0359(7) Uani d . 1 . .
    H H44 0.6137 -0.2992 -0.1031 0.043 Uiso calc R 1 . .
    C C45 0.6360(2) -0.1489(2) -0.0735(2) 0.0330(6) Uani d . 1 . .
    H H45 0.6217 -0.1285 -0.1427 0.040 Uiso calc R 1 . .
    C C46 0.66139(18) -0.07618(19) 0.0055(2) 0.0271(6) Uani d . 1 . .
    H H46 0.6644 -0.0077 -0.0115 0.033 Uiso calc R 1 . .
    N N1 0.79504(14) 0.16499(15) 0.19838(16) 0.0237(5) Uani d . 1 . .
    N N2 0.71357(14) 0.09995(15) 0.15842(16) 0.0229(5) Uani d . 1 . .
    P P1 0.80362(5) 0.23470(5) 0.30655(5) 0.02321(17) Uani d . 1 . .
    P P2 0.71714(5) -0.01492(5) 0.21993(5) 0.02383(17) Uani d . 1 . .
loop_
    _atom_site_aniso_label
    _atom_site_aniso_U_11
    _atom_site_aniso_U_22
    _atom_site_aniso_U_33
    _atom_site_aniso_U_12
    _atom_site_aniso_U_13
    _atom_site_aniso_U_23
    C1 0.0266(13) 0.0350(15) 0.0259(14) -0.0074(11) 0.0127(11) -0.0080(11)
    C2 0.0296(15) 0.0451(18) 0.0467(19) 0.0033(13) 0.0168(14) -0.0038(14)
    C3 0.0241(13) 0.0261(13) 0.0317(15) 0.0017(10) 0.0052(11) 0.0013(11)
    C4 0.0381(17) 0.0316(16) 0.0414(18) -0.0010(13) 0.0001(14) 0.0093(13)
    C11 0.0218(12) 0.0226(12) 0.0240(13) 0.0010(10) 0.0075(10) -0.0005(10)
    C12 0.0335(15) 0.0278(14) 0.0261(14) 0.0001(11) 0.0110(12) -0.0017(11)
    C13 0.0374(16) 0.0284(15) 0.0401(18) 0.0025(12) 0.0130(13) -0.0074(12)
    C14 0.0343(16) 0.0218(14) 0.0486(19) 0.0028(11) 0.0123(14) 0.0042(13)
    C15 0.0464(17) 0.0309(15) 0.0353(16) 0.0004(12) 0.0179(14) 0.0079(12)
    C16 0.0396(16) 0.0296(14) 0.0260(14) -0.0013(12) 0.0140(12) -0.0016(11)
    C21 0.0308(14) 0.0213(13) 0.0196(13) 0.0007(10) 0.0092(11) -0.0026(10)
    C22 0.0324(14) 0.0265(13) 0.0245(14) -0.0024(11) 0.0083(11) 0.0003(11)
    C23 0.0305(14) 0.0307(15) 0.0334(15) -0.0024(11) 0.0081(12) -0.0041(12)
    C24 0.0369(16) 0.0379(16) 0.0258(15) 0.0073(13) -0.0001(12) -0.0039(12)
    C25 0.0533(19) 0.0341(16) 0.0253(15) 0.0074(14) 0.0079(13) 0.0046(12)
    C26 0.0436(16) 0.0287(14) 0.0242(14) -0.0019(12) 0.0139(12) 0.0010(11)
    C31 0.0328(14) 0.0246(13) 0.0224(13) -0.0014(11) 0.0125(11) 0.0026(10)
    C32 0.0508(19) 0.0384(17) 0.0418(18) -0.0200(14) 0.0265(15) -0.0142(14)
    C33 0.071(2) 0.0453(19) 0.051(2) -0.0190(17) 0.0426(19) -0.0208(16)
    C34 0.0452(18) 0.0382(17) 0.0482(19) -0.0025(14) 0.0308(15) -0.0008(14)
    C35 0.0261(14) 0.0415(16) 0.0332(16) -0.0012(12) 0.0101(12) 0.0012(13)
    C36 0.0273(14) 0.0402(16) 0.0211(14) 0.0002(11) 0.0062(11) -0.0015(11)
    C41 0.0207(12) 0.0237(13) 0.0279(14) 0.0004(10) 0.0111(10) 0.0016(11)
    C42 0.0325(15) 0.0263(14) 0.0331(16) 0.0024(11) 0.0136(12) 0.0036(11)
    C43 0.0344(15) 0.0205(14) 0.0523(19) -0.0018(11) 0.0153(14) -0.0029(13)
    C44 0.0286(15) 0.0364(16) 0.0409(17) -0.0016(12) 0.0080(13) -0.0150(13)
    C45 0.0352(15) 0.0358(16) 0.0281(15) 0.0008(12) 0.0098(12) -0.0065(12)
    C46 0.0305(14) 0.0223(13) 0.0304(15) 0.0002(10) 0.0122(12) -0.0014(11)
    N1 0.0240(11) 0.0265(11) 0.0232(11) -0.0061(9) 0.0110(9) -0.0069(9)
    N2 0.0212(10) 0.0203(10) 0.0256(11) -0.0024(8) 0.0051(9) 0.0004(9)
    P1 0.0277(3) 0.0231(3) 0.0212(3) -0.0023(3) 0.0112(3) -0.0013(3)
    P2 0.0256(3) 0.0242(3) 0.0214(3) -0.0009(3) 0.0069(3) 0.0011(3)
_geom_special_details
;
All esds (except the esd in the dihedral angle between two l.s. planes) are
estimated using the full covariance matrix. The cell esds are taken into
account individually in the estimation of esds in distances, angles and
torsion angles; correlations between esds in cell parameters are only used
when they are defined by crystal symmetry. An approximate (isotropic)
treatment of cell esds is used for estimating esds involving l.s. planes.
;
loop_
    _geom_bond_atom_site_label_1
    _geom_bond_atom_site_label_2
    _geom_bond_site_symmetry_2
    _geom_bond_distance
    _geom_bond_publ_flag
    C1 N1 . 1.465(3) ?
    C1 C2 . 1.512(4) ?
    C1 H1A . 0.9700 ?
    C1 H1B . 0.9700 ?
    C2 H2A . 0.9600 ?
    C2 H2B . 0.9600 ?
    C2 H2C . 0.9600 ?
    C3 N2 . 1.471(3) ?
    C3 C4 . 1.510(4) ?
    C3 H3A . 0.9700 ?
    C3 H3B . 0.9700 ?
    C4 H4A . 0.9600 ?
    C4 H4B . 0.9600 ?
    C4 H4C . 0.9600 ?
    C11 C12 . 1.396(3) ?
    C11 C16 . 1.398(4) ?
    C11 P1 . 1.834(3) ?
    C12 C13 . 1.383(4) ?
    C12 H12 . 0.9300 ?
    C13 C14 . 1.380(4) ?
    C13 H13 . 0.9300 ?
    C14 C15 . 1.374(4) ?
    C14 H14 . 0.9300 ?
    C15 C16 . 1.390(4) ?
    C15 H15 . 0.9300 ?
    C16 H16 . 0.9300 ?
    C21 C22 . 1.396(4) ?
    C21 C26 . 1.397(4) ?
    C21 P1 . 1.847(3) ?
    C22 C23 . 1.384(4) ?
    C22 H22 . 0.9300 ?
    C23 C24 . 1.381(4) ?
    C23 H23 . 0.9300 ?
    C24 C25 . 1.378(4) ?
    C24 H24 . 0.9300 ?
    C25 C26 . 1.390(4) ?
    C25 H25 . 0.9300 ?
    C26 H26 . 0.9300 ?
    C31 C32 . 1.393(4) ?
    C31 C36 . 1.393(4) ?
    C31 P2 . 1.846(3) ?
    C32 C33 . 1.390(4) ?
    C32 H32 . 0.9300 ?
    C33 C34 . 1.375(4) ?
    C33 H33 . 0.9300 ?
    C34 C35 . 1.381(4) ?
    C34 H34 . 0.9300 ?
    C35 C36 . 1.386(4) ?
    C35 H35 . 0.9300 ?
    C36 H36 . 0.9300 ?
    C41 C46 . 1.395(4) ?
    C41 C42 . 1.405(3) ?
    C41 P2 . 1.833(3) ?
    C42 C43 . 1.383(4) ?
    C42 H42 . 0.9300 ?
    C43 C44 . 1.385(4) ?
    C43 H43 . 0.9300 ?
    C44 C45 . 1.378(4) ?
    C44 H44 . 0.9300 ?
    C45 C46 . 1.391(4) ?
    C45 H45 . 0.9300 ?
    C46 H46 . 0.9300 ?
    N1 N2 . 1.426(3) ?
    N1 P1 . 1.692(2) ?
    N2 P2 . 1.710(2) ?
loop_
    _geom_angle_atom_site_label_1
    _geom_angle_atom_site_label_2
    _geom_angle_atom_site_label_3
    _geom_angle_site_symmetry_1
    _geom_angle_site_symmetry_3
    _geom_angle
    _geom_angle_publ_flag
    N1 C1 C2 . . 114.7(2) ?
    N1 C1 H1A . . 108.6 ?
    C2 C1 H1A . . 108.6 ?
    N1 C1 H1B . . 108.6 ?
    C2 C1 H1B . . 108.6 ?
    H1A C1 H1B . . 107.6 ?
    C1 C2 H2A . . 109.5 ?
    C1 C2 H2B . . 109.5 ?
    H2A C2 H2B . . 109.5 ?
    C1 C2 H2C . . 109.5 ?
    H2A C2 H2C . . 109.5 ?
    H2B C2 H2C . . 109.5 ?
    N2 C3 C4 . . 113.6(2) ?
    N2 C3 H3A . . 108.8 ?
    C4 C3 H3A . . 108.8 ?
    N2 C3 H3B . . 108.8 ?
    C4 C3 H3B . . 108.8 ?
    H3A C3 H3B . . 107.7 ?
    C3 C4 H4A . . 109.5 ?
    C3 C4 H4B . . 109.5 ?
    H4A C4 H4B . . 109.5 ?
    C3 C4 H4C . . 109.5 ?
    H4A C4 H4C . . 109.5 ?
    H4B C4 H4C . . 109.5 ?
    C12 C11 C16 . . 117.6(2) ?
    C12 C11 P1 . . 116.66(19) ?
    C16 C11 P1 . . 125.7(2) ?
    C13 C12 C11 . . 121.4(3) ?
    C13 C12 H12 . . 119.3 ?
    C11 C12 H12 . . 119.3 ?
    C14 C13 C12 . . 120.2(3) ?
    C14 C13 H13 . . 119.9 ?
    C12 C13 H13 . . 119.9 ?
    C15 C14 C13 . . 119.3(3) ?
    C15 C14 H14 . . 120.3 ?
    C13 C14 H14 . . 120.3 ?
    C14 C15 C16 . . 121.0(3) ?
    C14 C15 H15 . . 119.5 ?
    C16 C15 H15 . . 119.5 ?
    C15 C16 C11 . . 120.4(3) ?
    C15 C16 H16 . . 119.8 ?
    C11 C16 H16 . . 119.8 ?
    C22 C21 C26 . . 118.2(2) ?
    C22 C21 P1 . . 124.72(19) ?
    C26 C21 P1 . . 117.0(2) ?
    C23 C22 C21 . . 120.8(2) ?
    C23 C22 H22 . . 119.6 ?
    C21 C22 H22 . . 119.6 ?
    C24 C23 C22 . . 120.1(3) ?
    C24 C23 H23 . . 119.9 ?
    C22 C23 H23 . . 119.9 ?
    C25 C24 C23 . . 120.1(3) ?
    C25 C24 H24 . . 120.0 ?
    C23 C24 H24 . . 120.0 ?
    C24 C25 C26 . . 120.0(3) ?
    C24 C25 H25 . . 120.0 ?
    C26 C25 H25 . . 120.0 ?
    C25 C26 C21 . . 120.7(3) ?
    C25 C26 H26 . . 119.6 ?
    C21 C26 H26 . . 119.6 ?
    C32 C31 C36 . . 117.5(2) ?
    C32 C31 P2 . . 117.4(2) ?
    C36 C31 P2 . . 124.9(2) ?
    C33 C32 C31 . . 120.8(3) ?
    C33 C32 H32 . . 119.6 ?
    C31 C32 H32 . . 119.6 ?
    C34 C33 C32 . . 120.9(3) ?
    C34 C33 H33 . . 119.5 ?
    C32 C33 H33 . . 119.5 ?
    C33 C34 C35 . . 119.1(3) ?
    C33 C34 H34 . . 120.5 ?
    C35 C34 H34 . . 120.5 ?
    C34 C35 C36 . . 120.3(3) ?
    C34 C35 H35 . . 119.9 ?
    C36 C35 H35 . . 119.9 ?
    C35 C36 C31 . . 121.4(3) ?
    C35 C36 H36 . . 119.3 ?
    C31 C36 H36 . . 119.3 ?
    C46 C41 C42 . . 117.5(2) ?
    C46 C41 P2 . . 124.53(19) ?
    C42 C41 P2 . . 118.0(2) ?
    C43 C42 C41 . . 121.2(3) ?
    C43 C42 H42 . . 119.4 ?
    C41 C42 H42 . . 119.4 ?
    C42 C43 C44 . . 120.2(3) ?
    C42 C43 H43 . . 119.9 ?
    C44 C43 H43 . . 119.9 ?
    C45 C44 C43 . . 119.6(3) ?
    C45 C44 H44 . . 120.2 ?
    C43 C44 H44 . . 120.2 ?
    C44 C45 C46 . . 120.4(3) ?
    C44 C45 H45 . . 119.8 ?
    C46 C45 H45 . . 119.8 ?
    C45 C46 C41 . . 121.0(2) ?
    C45 C46 H46 . . 119.5 ?
    C41 C46 H46 . . 119.5 ?
    N2 N1 C1 . . 114.50(19) ?
    N2 N1 P1 . . 118.43(15) ?
    C1 N1 P1 . . 126.87(16) ?
    N1 N2 C3 . . 114.66(19) ?
    N1 N2 P2 . . 116.47(15) ?
    C3 N2 P2 . . 121.99(16) ?
    N1 P1 C11 . . 105.93(11) ?
    N1 P1 C21 . . 105.29(11) ?
    C11 P1 C21 . . 98.39(11) ?
    N2 P2 C41 . . 102.11(11) ?
    N2 P2 C31 . . 104.86(11) ?
    C41 P2 C31 . . 99.40(11) ?
loop_
    _geom_torsion_atom_site_label_1
    _geom_torsion_atom_site_label_2
    _geom_torsion_atom_site_label_3
    _geom_torsion_atom_site_label_4
    _geom_torsion_site_symmetry_1
    _geom_torsion_site_symmetry_2
    _geom_torsion_site_symmetry_3
    _geom_torsion_site_symmetry_4
    _geom_torsion
    _geom_torsion_publ_flag
    C16 C11 C12 C13 . . . . -1.9(4) ?
    P1 C11 C12 C13 . . . . 178.3(2) ?
    C11 C12 C13 C14 . . . . 0.4(4) ?
    C12 C13 C14 C15 . . . . 1.0(4) ?
    C13 C14 C15 C16 . . . . -1.0(4) ?
    C14 C15 C16 C11 . . . . -0.4(4) ?
    C12 C11 C16 C15 . . . . 1.8(4) ?
    P1 C11 C16 C15 . . . . -178.4(2) ?
    C26 C21 C22 C23 . . . . 1.0(4) ?
    P1 C21 C22 C23 . . . . 177.6(2) ?
    C21 C22 C23 C24 . . . . -1.7(4) ?
    C22 C23 C24 C25 . . . . 1.2(4) ?
    C23 C24 C25 C26 . . . . 0.0(4) ?
    C24 C25 C26 C21 . . . . -0.6(4) ?
    C22 C21 C26 C25 . . . . 0.1(4) ?
    P1 C21 C26 C25 . . . . -176.7(2) ?
    C36 C31 C32 C33 . . . . -0.5(4) ?
    P2 C31 C32 C33 . . . . -177.0(3) ?
    C31 C32 C33 C34 . . . . 0.9(5) ?
    C32 C33 C34 C35 . . . . -0.3(5) ?
    C33 C34 C35 C36 . . . . -0.9(5) ?
    C34 C35 C36 C31 . . . . 1.4(4) ?
    C32 C31 C36 C35 . . . . -0.7(4) ?
    P2 C31 C36 C35 . . . . 175.6(2) ?
    C46 C41 C42 C43 . . . . -1.7(4) ?
    P2 C41 C42 C43 . . . . -179.7(2) ?
    C41 C42 C43 C44 . . . . 0.2(4) ?
    C42 C43 C44 C45 . . . . 1.1(4) ?
    C43 C44 C45 C46 . . . . -1.0(4) ?
    C44 C45 C46 C41 . . . . -0.5(4) ?
    C42 C41 C46 C45 . . . . 1.8(4) ?
    P2 C41 C46 C45 . . . . 179.7(2) ?
    C2 C1 N1 N2 . . . . -60.7(3) ?
    C2 C1 N1 P1 . . . . 114.0(2) ?
    C1 N1 N2 C3 . . . . -113.0(2) ?
    P1 N1 N2 C3 . . . . 71.8(2) ?
    C1 N1 N2 P2 . . . . 95.4(2) ?
    P1 N1 N2 P2 . . . . -79.8(2) ?
    C4 C3 N2 N1 . . . . 57.0(3) ?
    C4 C3 N2 P2 . . . . -153.17(19) ?
    N2 N1 P1 C11 . . . . -123.59(17) ?
    C1 N1 P1 C11 . . . . 61.9(2) ?
    N2 N1 P1 C21 . . . . 132.80(17) ?
    C1 N1 P1 C21 . . . . -41.7(2) ?
    C12 C11 P1 N1 . . . . 176.22(19) ?
    C16 C11 P1 N1 . . . . -3.6(3) ?
    C12 C11 P1 C21 . . . . -75.2(2) ?
    C16 C11 P1 C21 . . . . 105.1(2) ?
    C22 C21 P1 N1 . . . . 85.1(2) ?
    C26 C21 P1 N1 . . . . -98.2(2) ?
    C22 C21 P1 C11 . . . . -24.0(2) ?
    C26 C21 P1 C11 . . . . 152.6(2) ?
    N1 N2 P2 C41 . . . . -131.64(17) ?
    C3 N2 P2 C41 . . . . 79.0(2) ?
    N1 N2 P2 C31 . . . . 125.09(17) ?
    C3 N2 P2 C31 . . . . -24.3(2) ?
    C46 C41 P2 N2 . . . . 0.8(2) ?
    C42 C41 P2 N2 . . . . 178.72(19) ?
    C46 C41 P2 C31 . . . . 108.3(2) ?
    C42 C41 P2 C31 . . . . -73.7(2) ?
    C32 C31 P2 N2 . . . . -78.5(2) ?
    C36 C31 P2 N2 . . . . 105.2(2) ?
    C32 C31 P2 C41 . . . . 176.2(2) ?
    C36 C31 P2 C41 . . . . -0.1(3) ?
data_global
_journal_date_recd_electronic     2010-04-28
_journal_date_accepted     2010-04-29
_journal_name_full     'Acta Crystallographica, Section E'
_journal_year     2010
_journal_volume     66
_journal_issue      6
_journal_page_first     o1270
_journal_page_last     o1270
_journal_paper_category     QO
_journal_coeditor_code     WN2384
_publ_contact_author_name     'Frederik Kriel'
_publ_contact_author_address
;
Project AuTEK
Mintek
Private Bag X3015
Randburg
2125
South Africa
;
_publ_contact_author_email     'erikk@mintek.co.za'
_publ_contact_author_fax     '+27 11 709 4490'
_publ_contact_author_phone     '+27 11 709 4158'
_publ_section_title
;
1,2-Bis(diphenylphosphino)-1,2-diethylhydrazine
;
loop_
    _publ_author_name
    _publ_author_footnote
    _publ_author_address
    'Kriel, Frederik H.' .
;
Project AuTEK
Mintek
Private Bag X3015
Randburg 2125
South Africa
;
    'Fernandes, Manuel A.' .
;
Molecular Science Institute,
School of Chemistry,
University of the Witwatersrand,
PO Wits,
2050 Johannesburg,
South Africa
;
    'Caddy, Judy' .
;
Project AuTEK
Mintek
Private Bag X3015
Randburg 2125
South Africa
;
