# Supplementary material for: 1,2-Bis(diphenyl­phosphino)-1,2-diethyl­hydrazine
Source: Acta Crystallogr Sect E Struct Rep Online. 2010 May 8;66(Pt 6):o1270. doi: 10.1107/S1600536810015886 (PMC2979499; doi:10.1107/S1600536810015886)
Supplement: Supplementary file 2 [file e-66-o1270-Isup2.hkl]

#
# h,k,l, Fc-squared, Fo-squared, sigma(Fo-squared) and status flag
#
data_I
_shelx_title ' I in P2(1)/c'
_shelx_refln_list_code          4
_shelx_F_calc_maximum      210.11
_exptl_crystal_F_000       968.00
_reflns_d_resolution_high  0.7492
 
loop_
 _symmetry_equiv_pos_as_xyz
 'x, y, z'
 '-x, y+1/2, -z+1/2'
 '-x, -y, -z'
 'x, -y-1/2, z-1/2'
 
_cell_length_a    14.6231
_cell_length_b    13.0853
_cell_length_c    13.4941
_cell_angle_alpha  90.000
_cell_angle_beta  108.182
_cell_angle_gamma  90.000
 
_shelx_F_squared_multiplier     1.000
 
loop_
 _refln_index_h
 _refln_index_k
 _refln_index_l
 _refln_F_squared_calc
 _refln_F_squared_meas
 _refln_F_squared_sigma
 _refln_observed_status
   1   0   0       36.14       24.20      2.17 o
   2   0   0     7757.98     7682.50    135.58 o
   3   0   0      386.18      343.11     12.66 o
   4   0   0    12330.65    10875.41    175.94 o
   5   0   0     2946.60     2824.98     49.58 o
   6   0   0     8456.50     8031.18    132.37 o
   7   0   0      888.59      930.28     28.77 o
   8   0   0     3993.28     3836.52     68.50 o
   9   0   0     2137.29     2091.22     80.30 o
  10   0   0     2277.03     2113.29     52.85 o
  11   0   0     5927.84     5772.53    122.00 o
  12   0   0     1119.86     1196.67     56.47 o
  13   0   0      234.95      296.17     34.46 o
  14   0   0        4.30       -5.27     32.26 o
  15   0   0      145.50      187.55     41.60 o
  16   0   0       27.64       62.49     42.10 o
  17   0   0        1.41       21.80     44.80 o
  18   0   0       20.39        7.81     51.53 o
   1   1   0     3163.67     3083.79     81.53 o
   2   1   0     9130.52     8275.70    205.02 o
   3   1   0      654.72      727.62     12.23 o
   4   1   0    15567.48    14193.08    161.69 o
   5   1   0     2562.71     2616.05     32.84 o
   6   1   0     3591.38     3374.43     41.89 o
   7   1   0      169.44      157.22      9.84 o
   8   1   0       26.23       30.37      7.00 o
   9   1   0     3020.95     2861.90     42.72 o
  10   1   0     1068.51     1014.49     31.23 o
  11   1   0      469.83      430.73     33.42 o
  12   1   0       34.01       34.12     15.58 o
  13   1   0     1048.28     1060.50     33.38 o
  14   1   0      481.87      534.24     59.71 o
  15   1   0      137.42      211.16     37.35 o
  16   1   0      406.31      466.86     49.62 o
  17   1   0      284.43      330.16     37.86 o
  18   1   0       24.60       12.08     37.88 o
   0   2   0      462.50      387.78     14.99 o
   1   2   0     9577.08     8859.44    136.99 o
   2   2   0        2.09       -3.00      3.00 o
   3   2   0     4302.07     3966.15     56.64 o
   4   2   0     3275.20     2889.56     38.01 o
   5   2   0     2335.15     2047.32     29.30 o
   6   2   0      191.49      156.44      7.87 o
   7   2   0     8233.29     8159.62    104.73 o
   8   2   0      400.83      449.83     14.53 o
   9   2   0     3567.06     3471.98     61.91 o
  10   2   0      294.22      258.20     17.47 o
  11   2   0       58.74       23.79     13.62 o
  12   2   0       61.14       42.61     15.05 o
  13   2   0      113.80      101.14     17.77 o
  14   2   0       42.17       39.15     20.73 o
  15   2   0      136.17      142.30     23.30 o
  16   2   0      907.20     1223.58     52.27 o
  17   2   0      162.56      190.36     36.92 o
  18   2   0      505.65      614.17     51.13 o
   1   3   0       21.58       11.71      6.09 o
   2   3   0      166.49      155.24      9.13 o
   3   3   0     3076.36     2867.93     42.42 o
   4   3   0      280.49      243.91     10.14 o
   5   3   0      292.73      257.49     10.05 o
   6   3   0     1460.67     1453.56     23.23 o
   7   3   0     1083.06      968.51     21.14 o
   8   3   0       19.79        6.50      7.77 o
   9   3   0       21.29       18.76     15.49 o
  10   3   0       22.10       15.95     11.92 o
  11   3   0       31.16       37.17     13.87 o
  12   3   0      165.09      147.39     17.14 o
  13   3   0        1.00      -10.34     17.51 o
  14   3   0      378.84      437.94     27.89 o
  15   3   0       18.43       44.84     22.38 o
  16   3   0       59.03      145.40     59.28 o
  17   3   0       31.82       35.98     35.36 o
  18   3   0       52.48      136.21     96.02 o
   0   4   0     6578.79     6434.69    125.90 o
   1   4   0      680.54      679.33     13.58 o
   2   4   0      429.83      406.19     10.65 o
   3   4   0       82.87       79.58      6.75 o
   4   4   0       25.66       24.45      7.36 o
   5   4   0       50.96       54.10      7.78 o
   6   4   0      342.57      433.05     14.27 o
   7   4   0       10.37        5.64      8.04 o
   8   4   0        0.60       -3.01      9.54 o
   9   4   0       81.82       63.52     11.65 o
  10   4   0     1129.63     1081.18     29.81 o
  11   4   0     1339.12     1399.53     47.55 o
  12   4   0       29.69       40.76     16.02 o
  13   4   0       17.93       13.20     18.02 o
  14   4   0      162.28      173.76     27.00 o
  15   4   0       89.53      131.47     28.86 o
  16   4   0       94.11       94.81     25.92 o
  17   4   0        8.26       -3.46     51.81 o
  18   4   0       18.27        2.86     54.31 o
   1   5   0     1020.33     1019.52     18.68 o
   2   5   0       10.49       21.08      5.27 o
   3   5   0      400.65      406.08     14.25 o
   4   5   0     1086.10     1030.43     23.35 o
   5   5   0     1380.48     1537.99     31.36 o
   6   5   0      302.15      217.57     13.79 o
   7   5   0       61.67       63.88      9.22 o
   8   5   0      666.02      613.36     19.17 o
   9   5   0      413.30      371.55     19.99 o
  10   5   0       35.93       10.40     13.35 o
  11   5   0       35.43       25.37     14.70 o
  12   5   0       88.72       96.55     17.21 o
  13   5   0        0.02       -4.89     18.52 o
  14   5   0        2.39       -9.39     20.34 o
  15   5   0       95.38       88.91     24.33 o
  16   5   0       78.83       67.22     26.73 o
  17   5   0       91.50      108.72     42.25 o
   0   6   0     1069.95     1182.60     30.72 o
   1   6   0        0.03       -1.05      5.64 o
   2   6   0       28.00       24.21      6.12 o
   3   6   0      300.72      255.95     11.79 o
   4   6   0       74.42       94.90      9.32 o
   5   6   0      176.66      126.27     10.58 o
   6   6   0     1588.65     1543.48     33.09 o
   7   6   0     1051.42      956.50     36.08 o
   8   6   0     1146.85     1089.70     25.10 o
   9   6   0      759.71      736.62     23.23 o
  10   6   0       58.36       60.01     14.34 o
  11   6   0      215.58      216.49     23.60 o
  12   6   0      505.53      531.41     28.13 o
  13   6   0       18.59       11.80     19.50 o
  14   6   0      170.52      221.93     23.91 o
  15   6   0        3.14      -16.15     24.31 o
  16   6   0       50.72       73.53     27.78 o
  17   6   0        3.70       19.05     36.83 o
   1   7   0     1011.36      978.89     20.30 o
   2   7   0      430.48      548.23     15.62 o
   3   7   0     3462.55     3458.31     52.35 o
   4   7   0      349.26      390.17     17.47 o
   5   7   0        7.39       12.10      9.79 o
   6   7   0       57.55       75.26     11.59 o
   7   7   0       82.11       65.37     12.31 o
   8   7   0      953.48      903.91     24.22 o
   9   7   0      936.48      950.67     25.63 o
  10   7   0      546.58      533.58     22.61 o
  11   7   0      135.21      147.34     18.61 o
  12   7   0      515.56      512.79     29.42 o
  13   7   0      172.52      210.00     23.13 o
  14   7   0      265.60      315.87     26.98 o
  15   7   0        0.00       36.20     25.76 o
  16   7   0       29.23       32.19     34.82 o
   0   8   0     2254.71     2175.79     51.25 o
   1   8   0       32.54       34.44      7.96 o
   2   8   0      863.11      815.88     24.67 o
   3   8   0      709.12      785.81     19.58 o
   4   8   0      192.52      183.27     12.78 o
   5   8   0      293.49      298.98     19.03 o
   6   8   0        8.00       -5.02     11.76 o
   7   8   0       43.76       15.12     16.62 o
   8   8   0       46.04       16.15     17.34 o
   9   8   0      541.20      554.67     22.26 o
  10   8   0      393.20      391.67     22.55 o
  11   8   0      333.97      353.04     25.79 o
  12   8   0      683.96      714.82     33.05 o
  13   8   0      137.72      152.72     31.33 o
  14   8   0       87.78       85.81     25.46 o
  15   8   0        0.76       19.45     32.76 o
  16   8   0       14.39       -0.97     36.00 o
   1   9   0       17.93       -7.38      8.83 o
   2   9   0      335.96      310.12     16.29 o
   3   9   0      136.92      150.86     17.60 o
   4   9   0     1074.51     1021.27     28.39 o
   5   9   0      196.44      164.14     14.70 o
   6   9   0      258.61      210.16     16.32 o
   7   9   0      729.14      717.03     26.82 o
   8   9   0     1027.71      963.80     31.45 o
   9   9   0       33.26       30.40     20.64 o
  10   9   0      257.11      282.09     21.78 o
  11   9   0        0.06        6.13     17.78 o
  12   9   0      184.34      197.48     23.56 o
  13   9   0      153.23      165.69     25.59 o
  14   9   0      302.00      352.71     49.89 o
  15   9   0      251.92      273.21     74.47 o
   0  10   0      206.05      220.37     19.66 o
   1  10   0      331.62      315.16     17.75 o
   2  10   0      320.46      403.23     25.90 o
   3  10   0      983.01      897.56     27.35 o
   4  10   0      453.72      486.51     23.68 o
   5  10   0     1901.23     1905.51     42.41 o
   6  10   0        0.28        8.34     14.66 o
   7  10   0     1810.86     1823.11     42.99 o
   8  10   0       75.79       60.32     17.57 o
   9  10   0       20.57      -20.09     22.51 o
  10  10   0       26.59       41.43     17.95 o
  11  10   0       80.62       75.79     20.57 o
  12  10   0       47.34       56.96     22.08 o
  13  10   0       45.62       59.69     31.97 o
  14  10   0       10.70      -21.81     34.77 o
   1  11   0     1057.42      940.61     25.20 o
   2  11   0        7.35        8.52     13.77 o
   3  11   0      787.35      737.92     32.24 o
   4  11   0        3.15       10.42     15.00 o
   5  11   0        3.08       -7.38     15.68 o
   6  11   0        0.33      -16.26     16.26 o
   7  11   0       47.58       31.83     17.71 o
   8  11   0      278.61      304.79     22.57 o
   9  11   0      348.44      452.72     44.22 o
  10  11   0       60.31       48.31     20.27 o
  11  11   0      292.23      352.69     25.06 o
  12  11   0        6.40      -21.87     35.87 o
  13  11   0      113.48      171.12     36.17 o
   0  12   0      459.61      410.04     29.82 o
   1  12   0       24.26       43.87     15.43 o
   2  12   0      531.56      469.69     36.74 o
   3  12   0      235.07      244.80     34.52 o
   4  12   0        0.02      -16.79     16.79 o
   5  12   0        3.87        9.10     17.66 o
   6  12   0        7.03       19.96     18.31 o
   7  12   0       34.08       33.32     20.07 o
   8  12   0       10.54       11.34     20.73 o
   9  12   0        1.41      -28.11     28.11 o
  10  12   0       20.89       36.43     29.98 o
  11  12   0      127.43      123.49     33.39 o
  12  12   0      229.97      263.36     37.68 o
  13  12   0       25.41        7.97     49.66 o
   1  13   0      134.59      159.66     22.70 o
   2  13   0       14.79       28.26     25.96 o
   3  13   0       66.01       67.38     18.47 o
   4  13   0      407.26      414.54     27.10 o
   5  13   0       28.65       45.02     19.84 o
   6  13   0       51.42       61.15     20.78 o
   7  13   0      347.81      331.48     25.21 o
   8  13   0      139.27      172.23     23.94 o
   9  13   0       95.40       74.51     29.98 o
  10  13   0      381.14      428.87     37.78 o
  11  13   0       11.28      -10.63     35.16 o
   0  14   0      199.26      243.69     37.53 o
   1  14   0        0.74       39.84     55.37 o
   2  14   0       11.86      -23.33     23.33 o
   3  14   0      138.49      136.63     20.99 o
   4  14   0       25.46       20.39     24.83 o
   5  14   0        0.02       -9.47     22.15 o
   6  14   0      104.04      100.75     23.29 o
   7  14   0       30.92       -8.31     29.24 o
   8  14   0       14.90       21.42     31.23 o
   9  14   0       37.05       46.68     33.90 o
  10  14   0      276.32      296.15     38.16 o
   1  15   0      236.96      291.53     43.51 o
   2  15   0      206.91      266.00     29.21 o
   3  15   0      496.03      593.42     41.31 o
   4  15   0       20.45       33.59     27.83 o
   5  15   0       20.65       50.08     30.62 o
   6  15   0       50.34       37.83     26.09 o
   7  15   0       43.91       27.73     33.25 o
   8  15   0       90.50       75.55     69.38 o
   9  15   0       20.50      -15.86     37.36 o
   0  16   0      231.30      329.51     49.24 o
   1  16   0      124.49      187.49     66.37 o
   2  16   0        0.03       15.08     32.18 o
   3  16   0      152.63      197.17     32.10 o
   4  16   0       16.49       27.41     31.95 o
   5  16   0        0.01       -8.51     44.84 o
   6  16   0        3.01       84.04     47.33 o
   7  16   0        4.07        4.58     37.62 o
   1  17   0      523.49      672.69    112.56 o
   2  17   0        0.00       76.94     35.41 o
   3  17   0        3.41       25.20     35.77 o
   4  17   0       38.48       49.83     51.03 o
 -18   1   1        1.51      -30.80     47.06 o
 -17   1   1       31.49       70.66     32.40 o
 -16   1   1      107.79      133.50     34.05 o
 -15   1   1      850.27      982.75     44.89 o
 -14   1   1      608.86      691.44     65.33 o
 -13   1   1      354.91      348.37     30.45 o
 -12   1   1      413.86      399.30     38.91 o
 -11   1   1     2037.28     2015.37     49.39 o
 -10   1   1      417.07      356.01     19.58 o
  -9   1   1       40.61       47.83     10.11 o
  -8   1   1      112.88      119.32     10.30 o
  -7   1   1     3580.20     3496.02     59.79 o
  -6   1   1     4075.41     3889.67     74.35 o
  -5   1   1     7577.26     7401.90    118.67 o
  -4   1   1    27507.03    25188.32    385.46 o
  -3   1   1     1912.72     1818.26     26.78 o
  -2   1   1      356.89      353.52     12.05 o
  -1   1   1     4732.93     4774.43     91.79 o
   0   1   1     1335.12     1245.47     22.51 o
   1   1   1      381.85      399.09      9.29 o
   2   1   1    29924.35    27001.44    339.41 o
   3   1   1     1780.31     1596.61     20.61 o
   4   1   1    11457.73    10587.76    121.22 o
   5   1   1     1618.11     1546.89     21.30 o
   6   1   1      434.31      357.37     10.34 o
   7   1   1     2737.72     2552.78     33.72 o
   8   1   1      208.71      222.25     10.37 o
   9   1   1        2.13       -5.09      7.35 o
  10   1   1        0.82        8.54      8.55 o
  11   1   1     3283.21     3395.61     50.92 o
  12   1   1      300.82      314.77     25.35 o
  13   1   1      320.59      297.19     28.35 o
  14   1   1       70.35       70.39     20.42 o
  15   1   1      779.97      942.52     47.15 o
  16   1   1       66.35       62.86     31.70 o
  17   1   1      105.56      123.90     36.04 o
  18   1   1       14.60      -35.50     41.90 o
 -18   2   1        4.40       -5.20     37.78 o
 -17   2   1       34.55        6.59     74.20 o
 -16   2   1       64.76       52.96     29.83 o
 -15   2   1        6.42       29.52     25.46 o
 -14   2   1      621.07      619.72     36.51 o
 -13   2   1       20.39       12.28     16.46 o
 -12   2   1       23.28       38.15     19.64 o
 -11   2   1      194.92      195.60     15.27 o
 -10   2   1       12.18       -1.83     11.38 o
  -9   2   1       48.82       62.53     10.87 o
  -8   2   1     1834.67     1847.64     36.91 o
  -7   2   1     2314.95     2133.60     39.94 o
  -6   2   1      302.58      342.45     13.98 o
  -5   2   1       15.60       13.11      5.30 o
  -4   2   1     4219.61     3858.19     54.22 o
  -3   2   1       93.48       89.12      5.74 o
  -2   2   1      120.12      115.48      6.13 o
  -1   2   1     1441.25     1268.37     19.20 o
   0   2   1      303.50      275.38      9.50 o
   1   2   1     1263.90     1206.09     18.87 o
   2   2   1     4837.64     4490.86     63.26 o
   3   2   1        1.08        2.53      3.16 o
   4   2   1      735.96      601.45     12.45 o
   5   2   1       11.25        5.59      4.47 o
   6   2   1      359.37      418.82     12.27 o
   7   2   1      163.11      185.14      9.33 o
   8   2   1        3.42        1.93      7.66 o
   9   2   1      416.59      425.24     26.52 o
  10   2   1        1.10       -3.10      9.60 o
  11   2   1      454.78      465.93     22.61 o
  12   2   1      363.09      351.47     19.75 o
  13   2   1       89.52       69.42     18.05 o
  14   2   1      166.08      161.36     21.63 o
  15   2   1        5.24       63.59     23.56 o
  16   2   1       23.80       49.33     26.40 o
  17   2   1        2.71      -23.77     56.80 o
  18   2   1        1.71      -23.58     56.88 o
 -18   3   1       36.53       31.98     39.08 o
 -17   3   1      501.57      592.78     47.97 o
 -16   3   1        1.17       15.22     29.62 o
 -15   3   1      249.13      275.84     24.68 o
 -14   3   1       14.77       -4.17     19.03 o
 -13   3   1      260.30      265.86     19.67 o
 -12   3   1       10.90       16.87     14.68 o
 -11   3   1      161.21      187.72     15.34 o
 -10   3   1      712.80      639.02     23.31 o
  -9   3   1       46.90       48.01     10.62 o
  -8   3   1     2939.52     2735.83     50.33 o
  -7   3   1      783.44      736.16     17.52 o
  -6   3   1       13.27        0.89      6.36 o
  -5   3   1     3294.75     3128.38    143.43 o
  -4   3   1      736.25      638.85     15.97 o
  -3   3   1      132.28      108.88      7.73 o
  -2   3   1     6919.01     6648.37     91.52 o
  -1   3   1    11748.08    11379.46    158.11 o
   0   3   1      521.36      475.32      9.30 o
   1   3   1     4788.23     4492.45     63.47 o
   2   3   1     3808.92     3361.87     48.71 o
   3   3   1      154.07      139.95      7.37 o
   4   3   1     4453.28     4031.68     51.97 o
   5   3   1       86.71      114.64      5.56 o
   6   3   1     1819.73     1740.88     26.99 o
   7   3   1     1779.86     1824.09     28.66 o
   8   3   1       13.14       15.91      7.57 o
   9   3   1       15.28       17.51      8.68 o
  10   3   1      775.98      819.92     29.67 o
  11   3   1      107.99      143.53     14.38 o
  12   3   1      155.86      163.74     17.63 o
  13   3   1      359.38      417.87     27.54 o
  14   3   1       14.65        1.85     20.48 o
  15   3   1      313.30      429.70     35.08 o
  16   3   1      220.18      280.24     28.76 o
  17   3   1       43.13       60.18     80.01 o
 -18   4   1       33.59       34.92     38.02 o
 -17   4   1      126.27      127.51     97.49 o
 -16   4   1       35.38       49.44     24.63 o
 -15   4   1      144.05      199.64     23.51 o
 -14   4   1        5.01        4.97     19.28 o
 -13   4   1       88.38       96.69     18.13 o
 -12   4   1      875.15      861.82     29.73 o
 -11   4   1      323.32      336.84     22.13 o
 -10   4   1       80.44       73.52     13.05 o
  -9   4   1      851.62      785.04     27.12 o
  -8   4   1      831.52      813.19     20.27 o
  -7   4   1      661.46      675.32     17.99 o
  -6   4   1      238.70      285.92     17.66 o
  -5   4   1      237.34      243.16     12.83 o
  -4   4   1       29.15       45.57      5.67 o
  -3   4   1       35.42       44.70      5.33 o
  -2   4   1     3804.19     3857.26     66.33 o
  -1   4   1        0.09        0.65      4.03 o
   0   4   1     2750.40     2784.39     47.37 o
   1   4   1     5206.12     4677.71     66.45 o
   2   4   1     1139.82     1029.41     18.85 o
   3   4   1     2399.99     2422.24     37.39 o
   4   4   1      899.28      968.43     19.33 o
   5   4   1     3116.56     3136.08     42.69 o
   6   4   1        2.30        5.82      6.68 o
   7   4   1      108.90      151.10     11.06 o
   8   4   1        7.48       -9.10      9.10 o
   9   4   1      327.10      274.54     16.43 o
  10   4   1       11.34       17.46     11.73 o
  11   4   1       14.21       -3.13     14.35 o
  12   4   1      750.75      780.28     40.26 o
  13   4   1      154.18      143.41     20.45 o
  14   4   1      154.25      166.02     22.25 o
  15   4   1      266.80      303.59     36.10 o
  16   4   1       73.22      124.05     38.83 o
  17   4   1        1.84       -6.31     36.65 o
 -18   5   1       39.42       11.25     58.63 o
 -17   5   1        0.88       21.58     43.21 o
 -16   5   1       75.94       87.27     25.51 o
 -15   5   1       24.36       19.93     21.79 o
 -14   5   1       94.21      106.31     20.49 o
 -13   5   1      251.06      301.78     21.18 o
 -12   5   1      463.40      484.96     25.50 o
 -11   5   1      455.58      432.68     28.83 o
 -10   5   1      661.54      602.97     23.81 o
  -9   5   1      359.55      299.68     16.39 o
  -8   5   1        9.45       12.17      9.34 o
  -7   5   1      100.58      136.55     14.11 o
  -6   5   1      386.59      393.71     16.63 o
  -5   5   1      607.87      579.43     15.43 o
  -4   5   1     1723.22     1800.25     29.62 o
  -3   5   1      516.76      479.51     13.11 o
  -2   5   1       35.56       21.88      5.33 o
  -1   5   1     2992.76     3115.68     45.75 o
   0   5   1      942.90     1081.89     26.69 o
   1   5   1    11237.21    10959.10    151.09 o
   2   5   1     1106.37     1228.30     22.20 o
   3   5   1       13.15       -2.34      7.21 o
   4   5   1       70.02       61.63      7.39 o
   5   5   1      277.31      324.91     14.01 o
   6   5   1      239.87      332.37     13.48 o
   7   5   1      142.46      138.20      9.70 o
   8   5   1     1206.83     1132.29     25.83 o
   9   5   1     1267.75     1203.95     31.32 o
  10   5   1      441.33      434.56     22.75 o
  11   5   1      225.41      232.73     18.44 o
  12   5   1      118.18      123.01     18.52 o
  13   5   1       29.27       32.71     19.42 o
  14   5   1       16.88       26.57     22.31 o
  15   5   1       32.35       21.61     24.97 o
  16   5   1      120.42      149.94     34.00 o
  17   5   1       33.58       11.99     37.75 o
 -17   6   1        5.86      -29.36     29.55 o
 -16   6   1        0.65       17.63     26.13 o
 -15   6   1        0.27      -12.42     23.40 o
 -14   6   1      156.93      173.15     22.58 o
 -13   6   1       56.58       64.50     19.26 o
 -12   6   1      389.20      388.73     25.86 o
 -11   6   1       50.39       18.98     15.55 o
 -10   6   1       17.97       10.11     12.06 o
  -9   6   1        7.87       16.62     11.22 o
  -8   6   1     1551.92     1493.52     29.76 o
  -7   6   1     3436.35     3368.55     52.70 o
  -6   6   1      758.63      707.29     18.45 o
  -5   6   1       47.85       28.69      7.50 o
  -4   6   1       69.62       67.12      7.52 o
  -3   6   1     2028.47     2031.75     33.05 o
  -2   6   1        5.69       10.86      5.97 o
  -1   6   1     1044.83     1158.24     21.34 o
   0   6   1      173.81      173.49      8.52 o
   1   6   1     1280.83     1356.09     23.88 o
   2   6   1        4.00       -7.04      7.06 o
   3   6   1     3325.63     3363.31     58.01 o
   4   6   1      586.97      492.79     15.82 o
   5   6   1     3316.93     3251.56     51.06 o
   6   6   1       17.64        2.06      8.72 o
   7   6   1      684.39      621.15     19.28 o
   8   6   1      135.96      106.82     12.25 o
   9   6   1       37.90       21.67     15.20 o
  10   6   1       46.61       16.91     14.88 o
  11   6   1      126.98      108.79     17.18 o
  12   6   1      168.78      175.78     19.96 o
  13   6   1        9.14       34.56     20.58 o
  14   6   1      207.40      220.71     24.87 o
  15   6   1       34.48       70.94     33.74 o
  16   6   1      201.67      282.86     37.23 o
  17   6   1        3.20      -24.12     57.17 o
 -17   7   1      324.87      397.73     43.54 o
 -16   7   1       27.41       18.22     27.19 o
 -15   7   1        1.94       17.65     36.15 o
 -14   7   1       22.86       44.41     26.31 o
 -13   7   1      102.74      101.77     20.73 o
 -12   7   1      194.10      184.67     20.05 o
 -11   7   1       14.85        3.27     14.56 o
 -10   7   1       77.37       67.47     13.92 o
  -9   7   1      221.72      218.21     14.79 o
  -8   7   1      586.38      523.62     22.36 o
  -7   7   1       93.05       58.40     11.22 o
  -6   7   1      170.57      144.30     10.52 o
  -5   7   1        0.02       -8.21      8.21 o
  -4   7   1      354.22      302.07     13.84 o
  -3   7   1        0.27        0.09      7.18 o
  -2   7   1       20.55       41.58      7.18 o
  -1   7   1      607.08      555.47     15.43 o
   0   7   1      238.56      252.76     14.86 o
   1   7   1       36.75       40.67      6.99 o
   2   7   1     1009.71     1059.12     25.24 o
   3   7   1      501.54      478.73     18.27 o
   4   7   1       61.28       91.97     10.53 o
   5   7   1        1.16        0.64     10.99 o
   6   7   1      938.44      883.95     25.78 o
   7   7   1      603.42      572.95     28.72 o
   8   7   1     1897.54     1920.31     36.22 o
   9   7   1       97.77       97.89     15.89 o
  10   7   1        5.64      -15.67     15.67 o
  11   7   1       20.59       16.07     18.03 o
  12   7   1       44.08       56.96     20.16 o
  13   7   1      469.38      555.43     32.72 o
  14   7   1      253.12      257.83     32.34 o
  15   7   1       49.55       44.80     32.83 o
  16   7   1        0.61       26.03     36.45 o
 -16   8   1      419.37      488.08     36.48 o
 -15   8   1       86.58       76.76     27.41 o
 -14   8   1      261.33      340.13     27.56 o
 -13   8   1      830.74     1018.60     37.92 o
 -12   8   1       53.58       54.16     22.70 o
 -11   8   1      226.97      232.80     18.32 o
 -10   8   1        6.04       11.75     14.45 o
  -9   8   1       26.13       -2.64     17.69 o
  -8   8   1       36.30       17.43     13.62 o
  -7   8   1        3.80      -12.49     12.49 o
  -6   8   1      422.16      462.59     18.24 o
  -5   8   1       11.87       25.35      9.41 o
  -4   8   1      368.34      351.71     15.94 o
  -3   8   1      154.27      209.11     11.36 o
  -2   8   1     4661.39     4613.23     68.21 o
  -1   8   1       47.06       60.69      8.38 o
   0   8   1        0.30        3.98      7.41 o
   1   8   1      181.52      195.29     10.23 o
   2   8   1        0.79       -5.81      9.55 o
   3   8   1        7.67       12.24      9.90 o
   4   8   1      319.69      357.94     19.27 o
   5   8   1      256.41      279.84     17.24 o
   6   8   1      342.61      338.58     20.43 o
   7   8   1      491.59      524.70     23.79 o
   8   8   1      595.04      570.79     22.42 o
   9   8   1     1513.13     1519.98     33.62 o
  10   8   1      588.03      609.48     27.00 o
  11   8   1      313.12      366.11     24.69 o
  12   8   1      193.75      251.95     53.54 o
  13   8   1       17.41      -16.98     29.27 o
  14   8   1      131.73      168.97     33.05 o
  15   8   1        5.85       -6.36     46.52 o
 -15   9   1       18.22       38.09     28.84 o
 -14   9   1        1.39      -20.10     25.36 o
 -13   9   1      261.27      279.67     26.37 o
 -12   9   1      168.76      243.40     20.74 o
 -11   9   1      415.03      458.37     25.21 o
 -10   9   1      538.27      525.98     30.50 o
  -9   9   1      584.79      623.33     34.17 o
  -8   9   1       65.23       61.85     15.66 o
  -7   9   1       31.92       61.10     14.45 o
  -6   9   1        2.90       -0.54     13.12 o
  -5   9   1      833.09      820.23     22.40 o
  -4   9   1        5.94       14.21     14.29 o
  -3   9   1     2511.56     2492.47     41.91 o
  -2   9   1      216.64      255.23     14.43 o
  -1   9   1     2286.41     2302.88     39.04 o
   0   9   1      267.28      234.68     12.95 o
   1   9   1      438.22      451.20     17.17 o
   2   9   1        2.39       -1.14      8.97 o
   3   9   1       51.92       57.14     11.81 o
   4   9   1      779.33      749.50     25.42 o
   5   9   1      158.67      147.92     14.72 o
   6   9   1      241.48      265.68     17.27 o
   7   9   1     1344.62     1336.16     35.58 o
   8   9   1      817.11      831.84     48.97 o
   9   9   1      328.94      303.99     19.39 o
  10   9   1        4.87       20.82     17.09 o
  11   9   1        9.72       -1.24     20.96 o
  12   9   1       94.99       66.68     28.35 o
  13   9   1        2.84       15.95     34.84 o
  14   9   1       22.16       33.75     67.60 o
  15   9   1        6.23        6.89     37.79 o
 -15  10   1       72.52       88.76     37.46 o
 -14  10   1       81.36       24.68     46.40 o
 -13  10   1        1.86      -10.29     25.33 o
 -12  10   1        2.67      -21.00     21.00 o
 -11  10   1       78.57       81.20     19.31 o
 -10  10   1        9.31        3.81     17.56 o
  -9  10   1      898.88      938.31     34.09 o
  -8  10   1      120.77      125.20     17.80 o
  -7  10   1     1060.73     1095.04     33.22 o
  -6  10   1      214.68      223.02     17.30 o
  -5  10   1        0.42       -0.36     13.67 o
  -4  10   1       13.21       15.58     11.22 o
  -3  10   1      844.60      846.61     23.35 o
  -2  10   1       51.32       51.97     10.83 o
  -1  10   1      203.38      223.30     12.69 o
   0  10   1      113.37       93.98     10.92 o
   1  10   1      208.94      219.04     25.96 o
   2  10   1     1517.27     1436.89     35.21 o
   3  10   1      635.92      648.84     24.56 o
   4  10   1      226.06      235.55     16.74 o
   5  10   1      717.54      705.45     26.56 o
   6  10   1        8.88       11.40     17.22 o
   7  10   1     1013.17     1062.60     33.14 o
   8  10   1       77.26       86.66     18.25 o
   9  10   1       17.63       13.63     17.34 o
  10  10   1       75.47       75.52     18.95 o
  11  10   1       88.26       68.77     28.19 o
  12  10   1        0.01       24.65     30.13 o
  13  10   1       38.86       94.56     33.74 o
  14  10   1       50.27       79.22     37.01 o
 -14  11   1       40.36       25.12     36.88 o
 -13  11   1        0.97      -18.99     24.66 o
 -12  11   1       14.95       20.89     27.22 o
 -11  11   1      199.09      205.32     22.67 o
 -10  11   1        2.28        4.86     26.85 o
  -9  11   1       86.35       81.87     27.12 o
  -8  11   1      853.89      947.88     34.39 o
  -7  11   1        0.01       -3.72     17.38 o
  -6  11   1      474.72      437.33     26.06 o
  -5  11   1       62.27       17.14     15.53 o
  -4  11   1       40.77       45.45     15.01 o
  -3  11   1      755.88      700.56     42.67 o
  -2  11   1      290.62      241.59     14.72 o
  -1  11   1       51.04       18.88     12.29 o
   0  11   1       67.11       85.56     12.20 o
   1  11   1       43.46       44.05     14.18 o
   2  11   1      568.48      581.75     25.58 o
   3  11   1       39.06       28.36     14.48 o
   4  11   1     1243.52     1257.30     34.58 o
   5  11   1       43.36       50.50     15.85 o
   6  11   1      461.58      541.80     27.70 o
   7  11   1      200.72      251.18     21.01 o
   8  11   1       15.55       11.51     19.41 o
   9  11   1       11.19       -7.14     25.15 o
  10  11   1       99.45       93.99     28.62 o
  11  11   1       78.16       81.78     30.84 o
  12  11   1       17.29       -1.63     33.01 o
  13  11   1      119.27      147.60     37.40 o
 -13  12   1       56.04       39.42     37.34 o
 -12  12   1      200.83      241.34     27.05 o
 -11  12   1       72.37      124.99     24.06 o
 -10  12   1      100.63       88.33     29.75 o
  -9  12   1       37.53       52.57     21.99 o
  -8  12   1       77.86       80.50     22.41 o
  -7  12   1        5.95        1.17     19.28 o
  -6  12   1       51.99       60.70     19.91 o
  -5  12   1       12.57        2.05     17.28 o
  -4  12   1       82.79       66.82     16.91 o
  -3  12   1       10.56       23.26     16.05 o
  -2  12   1     1760.80     2047.12     55.50 o
  -1  12   1        1.19       28.39     15.33 o
   0  12   1     1927.09     2023.52     45.16 o
   1  12   1        7.71       12.61     18.46 o
   2  12   1       88.26       60.79     16.15 o
   3  12   1        0.97       -2.47     16.10 o
   4  12   1        3.27      -16.58     16.58 o
   5  12   1      113.91      129.30     18.82 o
   6  12   1        0.46       11.95     18.83 o
   7  12   1        2.28       13.20     25.27 o
   8  12   1      182.99      236.28     36.23 o
   9  12   1      253.58      205.16     30.37 o
  10  12   1      188.83      226.37     38.32 o
  11  12   1       60.72      170.89     36.43 o
  12  12   1       58.70       74.16     36.05 o
 -12  13   1      193.74      279.58     39.33 o
 -11  13   1      196.78      246.49     27.60 o
 -10  13   1       37.41       20.62     26.08 o
  -9  13   1      220.66      215.23     26.36 o
  -8  13   1      664.34      638.79     45.13 o
  -7  13   1       17.01       49.11     25.24 o
  -6  13   1      168.87      113.01     21.16 o
  -5  13   1        7.10      -10.28     19.33 o
  -4  13   1       17.08       25.41     18.73 o
  -3  13   1      583.88      547.46     29.17 o
  -2  13   1        1.95       23.29     21.33 o
  -1  13   1      639.81      684.09     36.77 o
   0  13   1      105.42      130.40     21.95 o
   1  13   1       85.31      107.67     18.47 o
   2  13   1      572.72      602.26     34.88 o
   3  13   1        4.78       46.31     21.19 o
   4  13   1      356.52      437.95     38.24 o
   5  13   1        8.47      -20.15     20.15 o
   6  13   1      137.83      124.12     22.19 o
   7  13   1       65.00       67.94     27.46 o
   8  13   1      288.23      286.36     34.90 o
   9  13   1       24.85       57.86     30.23 o
  10  13   1       34.13       89.38     32.53 o
  11  13   1      324.22      359.45     40.22 o
 -11  14   1       22.73       33.53     38.30 o
 -10  14   1       14.98       41.73     38.47 o
  -9  14   1      167.53      181.67     28.42 o
  -8  14   1       66.69       86.58     25.73 o
  -7  14   1      998.09     1075.90     49.14 o
  -6  14   1      266.47      337.64     25.87 o
  -5  14   1      325.05      332.26     24.99 o
  -4  14   1       77.37      107.57     43.68 o
  -3  14   1      552.06      614.80     41.21 o
  -2  14   1      529.05      606.36     47.87 o
  -1  14   1       59.92       91.98     24.77 o
   0  14   1       17.78       31.57     24.24 o
   1  14   1      404.01      426.12     33.01 o
   2  14   1       21.92       55.43     19.91 o
   3  14   1      557.47      552.71     31.50 o
   4  14   1       64.40       69.23     27.56 o
   5  14   1     1043.20     1254.98     86.80 o
   6  14   1      344.89      352.55     32.96 o
   7  14   1      228.16      261.65     43.22 o
   8  14   1      190.77      144.48     32.96 o
   9  14   1        0.26        9.74     34.79 o
  10  14   1       20.17        7.39     36.42 o
  -9  15   1       98.52      130.13     37.81 o
  -8  15   1       32.35       50.08     28.68 o
  -7  15   1        8.54       41.36     27.02 o
  -6  15   1      308.65      317.82     33.26 o
  -5  15   1        7.53        0.02     29.07 o
  -4  15   1      419.29      488.30     62.66 o
  -3  15   1      286.54      396.32     48.54 o
  -2  15   1       29.26       90.07     29.90 o
  -1  15   1      230.58      332.30     63.01 o
   0  15   1        5.28       40.73     37.78 o
   1  15   1     1075.84     1267.84     50.67 o
   2  15   1      260.35      343.59     44.18 o
   3  15   1        0.00       18.43     57.42 o
   4  15   1      298.54      323.41     33.09 o
   5  15   1      100.01      170.65     32.25 o
   6  15   1      113.55       55.38     33.18 o
   7  15   1      258.48      242.79     56.05 o
   8  15   1       10.79      -17.10     35.50 o
   9  15   1      239.90      169.16     60.70 o
  -7  16   1        0.00      -35.84     35.84 o
  -6  16   1       55.95       88.02     34.10 o
  -5  16   1       16.81       12.73     33.05 o
  -4  16   1      532.53      543.20     45.93 o
  -3  16   1        6.76      177.06     84.10 o
  -2  16   1      625.42      784.32     48.12 o
  -1  16   1       34.60      228.58     52.88 o
   0  16   1      950.52     1246.39     55.53 o
   1  16   1      139.39      135.32     45.51 o
   2  16   1       99.85      144.56     31.47 o
   3  16   1       76.11       38.24     44.55 o
   4  16   1        0.03      -31.68     43.22 o
   5  16   1        0.21      -10.88     45.13 o
   6  16   1        1.30       15.11     36.92 o
   7  16   1       11.49       31.10     59.21 o
  -4  17   1      163.39      210.35     37.76 o
  -3  17   1       19.80       69.89     35.77 o
  -2  17   1        0.03       25.05     35.65 o
  -1  17   1        2.61       28.99     34.84 o
   0  17   1        1.83       75.47     66.66 o
   1  17   1       71.84      160.56     51.15 o
   2  17   1      218.34      247.13     52.36 o
   3  17   1       25.22      -34.96     48.62 o
 -19   0   2       60.73       54.81     56.26 o
 -18   0   2        6.54      -49.99     49.99 o
 -17   0   2      149.18      123.61     46.09 o
 -16   0   2        1.25       10.59     39.82 o
 -15   0   2     1113.99     1268.80     67.39 o
 -14   0   2      562.06      624.23     50.61 o
 -13   0   2      116.73      115.80     29.48 o
 -12   0   2      901.61      898.18     50.16 o
 -11   0   2     1211.33     1301.93     55.85 o
 -10   0   2     5369.02     5535.36    158.07 o
  -9   0   2     2638.76     2664.02     83.71 o
  -8   0   2     3626.99     3574.91    104.43 o
  -7   0   2     5017.03     5119.24    141.79 o
  -6   0   2     8002.17     7770.55    207.44 o
  -5   0   2     2105.95     2030.99     60.75 o
  -4   0   2    30284.36    27814.31    715.61 o
  -3   0   2    44148.21    41507.48   1065.92 o
  -2   0   2    24898.61    24681.51    644.40 o
   0   0   2     9754.45    11715.25    334.49 o
   1   0   2    10123.32    11147.62    230.17 o
   2   0   2     6279.36     6209.92    151.01 o
   3   0   2    18869.59    19005.62    549.69 o
   4   0   2      859.68      873.46     19.53 o
   5   0   2     3764.64     4213.32     71.86 o
   6   0   2     8569.09     8394.51    138.69 o
   7   0   2     2836.28     2689.39     64.26 o
   8   0   2     5709.93     5474.55    148.81 o
   9   0   2     2245.22     2220.22     45.61 o
  10   0   2     1069.64     1147.30     31.95 o
  11   0   2      828.03      849.98     35.87 o
  12   0   2      159.53      166.96     18.05 o
  13   0   2       94.92       78.48     18.90 o
  14   0   2      121.03      101.71     26.61 o
  15   0   2       35.15      110.03     42.89 o
  16   0   2       69.74       20.35     47.38 o
  17   0   2      102.72      112.90     55.72 o
 -19   1   2      127.47      118.65     40.81 o
 -18   1   2        9.77       86.39     34.97 o
 -17   1   2       31.92        5.51     30.87 o
 -16   1   2      190.66      219.19     30.37 o
 -15   1   2      305.88      372.15     42.43 o
 -14   1   2      490.44      523.10     34.76 o
 -13   1   2       47.95       26.26     19.20 o
 -12   1   2     4327.75     4443.17     95.55 o
 -11   1   2      485.12      486.25     27.19 o
 -10   1   2      927.13      832.50     30.25 o
  -9   1   2        1.21        9.82     25.49 o
  -8   1   2     7686.29     7177.60    124.05 o
  -7   1   2       33.30       30.35      7.77 o
  -6   1   2     4895.26     4518.95     74.22 o
  -5   1   2     1974.81     1935.40     48.03 o
  -4   1   2      595.30      635.93     15.02 o
  -3   1   2       85.57       94.38      9.09 o
  -2   1   2     3033.36     2661.26     51.13 o
  -1   1   2    19530.58    18923.66    361.79 o
   0   1   2      797.54     1083.98     41.51 o
   1   1   2     5760.56     6193.37    218.26 o
   2   1   2      965.00     1030.00     38.37 o
   3   1   2      250.11      272.85      7.42 o
   4   1   2     6081.31     6097.88     71.24 o
   5   1   2      198.30      149.83      6.30 o
   6   1   2       18.62       17.59      5.03 o
   7   1   2      855.55      761.12     15.16 o
   8   1   2       70.04       53.49      7.07 o
   9   1   2     1930.42     1927.62     28.96 o
  10   1   2       80.16       99.41     11.68 o
  11   1   2      455.30      502.62     18.28 o
  12   1   2      208.48      201.47     13.13 o
  13   1   2        0.12      -12.19     14.32 o
  14   1   2       55.84       76.09     21.45 o
  15   1   2      457.58      669.37     57.07 o
  16   1   2        3.12      -32.35     32.35 o
  17   1   2       24.25      150.85     53.48 o
 -18   2   2      403.21      532.09     42.42 o
 -17   2   2      169.07      155.96     33.27 o
 -16   2   2      249.79      335.98     47.25 o
 -15   2   2      247.83      277.95     27.55 o
 -14   2   2        5.12       -8.83     21.98 o
 -13   2   2       57.28       60.32     19.51 o
 -12   2   2       94.31      118.02     18.49 o
 -11   2   2     1258.08     1222.62     32.16 o
 -10   2   2     1214.68     1268.56     35.02 o
  -9   2   2     4984.95     4744.77     80.77 o
  -8   2   2     1040.41      954.25     24.21 o
  -7   2   2     1929.96     1614.36     32.31 o
  -6   2   2     1348.79     1335.76     23.53 o
  -5   2   2       22.82        2.83      5.25 o
  -4   2   2     3099.87     2760.69     46.37 o
  -3   2   2     1305.21     1134.88     32.16 o
  -2   2   2     4638.21     4528.49     63.49 o
  -1   2   2      461.41      379.81      8.93 o
   0   2   2    29339.31    29876.77    634.99 o
   1   2   2     5435.44     5478.23    101.77 o
   2   2   2      583.56      561.48     18.29 o
   3   2   2     2657.11     2618.37     35.52 o
   4   2   2     1926.03     2069.30     29.42 o
   5   2   2     4352.22     4238.57     51.19 o
   6   2   2      459.17      364.23     10.79 o
   7   2   2      918.52      872.64     16.32 o
   8   2   2      680.82      641.48     17.00 o
   9   2   2      282.86      302.91     13.94 o
  10   2   2      279.94      273.59     13.43 o
  11   2   2      675.66      657.26     21.26 o
  12   2   2      471.54      532.17     30.06 o
  13   2   2      839.88      896.29     48.51 o
  14   2   2       99.26      180.05     27.56 o
  15   2   2      540.61      692.28     37.25 o
  16   2   2      188.92      309.44     79.10 o
  17   2   2       50.89      123.19     51.40 o
 -18   3   2       77.44      105.64     71.81 o
 -17   3   2        2.53       27.26     32.04 o
 -16   3   2        7.81        2.16     27.83 o
 -15   3   2      220.01      250.55     27.54 o
 -14   3   2        2.14      -23.17     32.57 o
 -13   3   2       60.63       63.41     16.69 o
 -12   3   2       27.35       45.78     14.63 o
 -11   3   2     1875.96     1889.27     41.35 o
 -10   3   2        6.38       -0.70     11.20 o
  -9   3   2        5.70       -3.48      9.86 o
  -8   3   2     1145.69     1107.80     26.51 o
  -7   3   2       55.38       48.67      7.61 o
  -6   3   2       13.34        1.72      6.41 o
  -5   3   2        2.70       -4.59      6.74 o
  -4   3   2      256.65      197.13     10.89 o
  -3   3   2        4.18       13.24      4.22 o
  -2   3   2     2228.09     2039.71     36.27 o
  -1   3   2    13097.51    12678.49    248.88 o
   0   3   2     5587.52     5701.19     79.84 o
   1   3   2     3407.08     3337.90     48.31 o
   2   3   2     4622.36     4431.91     63.24 o
   3   3   2      339.95      359.37     13.93 o
   4   3   2      747.14      781.54     19.04 o
   5   3   2      474.04      429.33     13.45 o
   6   3   2       43.20       64.71      6.58 o
   7   3   2        1.79       23.35      6.85 o
   8   3   2      189.77      201.77     11.55 o
   9   3   2      231.42      231.21     12.90 o
  10   3   2     1050.31      986.42     23.28 o
  11   3   2        1.91        6.71     12.90 o
  12   3   2        3.62       23.16     14.56 o
  13   3   2       71.86       83.22     18.99 o
  14   3   2      395.28      462.14     38.87 o
  15   3   2        8.38       56.18     29.50 o
  16   3   2       16.43        8.30     33.51 o
  17   3   2       10.69        7.30     38.88 o
 -18   4   2       73.10       72.16     36.60 o
 -17   4   2      287.02      350.81     36.46 o
 -16   4   2      290.14      289.29     32.45 o
 -15   4   2      535.07      639.17     32.91 o
 -14   4   2      484.89      534.40     29.69 o
 -13   4   2       48.31       44.63     17.03 o
 -12   4   2       71.87       63.08     19.34 o
 -11   4   2      485.12      407.84     22.88 o
 -10   4   2      726.43      641.11     24.00 o
  -9   4   2       63.11       51.50     10.09 o
  -8   4   2      108.78       99.55      9.78 o
  -7   4   2      142.33      157.76      9.79 o
  -6   4   2     1265.13     1123.00     25.32 o
  -5   4   2      152.85      125.72      8.72 o
  -4   4   2     6428.63     6131.13     86.26 o
  -3   4   2     2662.30     2869.38     42.62 o
  -2   4   2      517.96      462.40     13.15 o
  -1   4   2      348.36      435.06      9.78 o
   0   4   2     1464.20     1421.24     23.46 o
   1   4   2     1796.33     1889.74     29.76 o
   2   4   2      256.21      300.99     11.55 o
   3   4   2      120.22      111.33      6.88 o
   4   4   2        4.39        8.14      6.06 o
   5   4   2      191.59      161.65      7.68 o
   6   4   2       13.15       -6.44      6.44 o
   7   4   2      518.32      476.84     14.80 o
   8   4   2      832.28      768.66     18.87 o
   9   4   2     1725.83     1664.18     31.02 o
  10   4   2       43.62       59.91     12.54 o
  11   4   2      234.73      166.02     15.39 o
  12   4   2      666.36      706.63     26.22 o
  13   4   2      324.35      320.23     23.11 o
  14   4   2       11.73       29.53     22.16 o
  15   4   2        2.48        7.15     30.58 o
  16   4   2        0.12        1.76     33.81 o
  17   4   2      103.47      129.82     39.61 o
 -18   5   2       72.11       49.31     37.76 o
 -17   5   2       11.43       23.20     32.01 o
 -16   5   2      218.26      229.08     25.84 o
 -15   5   2       89.20       53.46     21.76 o
 -14   5   2        0.96       -9.73     19.35 o
 -13   5   2      181.62      187.61     19.67 o
 -12   5   2       98.47      101.90     16.65 o
 -11   5   2       16.82        7.20     13.95 o
 -10   5   2     1364.26     1272.59     27.98 o
  -9   5   2      218.59      182.16     12.70 o
  -8   5   2      762.91      701.89     19.68 o
  -7   5   2       84.31       79.77     10.29 o
  -6   5   2     2267.24     2104.77     35.05 o
  -5   5   2     1225.71     1192.29     22.81 o
  -4   5   2       10.90       35.00      6.39 o
  -3   5   2       37.82       36.28      5.93 o
  -2   5   2      327.45      384.61     11.87 o
  -1   5   2       83.84      122.25      6.45 o
   0   5   2    10523.71    10748.32    148.41 o
   1   5   2       49.46       87.52      6.42 o
   2   5   2      453.05      403.40     12.97 o
   3   5   2     1536.25     1469.84     26.12 o
   4   5   2       61.44       95.10      8.27 o
   5   5   2      636.04      576.65     20.42 o
   6   5   2       32.96       42.87      8.06 o
   7   5   2      192.65      171.64     11.56 o
   8   5   2     1186.13     1231.40     29.31 o
   9   5   2      105.81      108.96     12.64 o
  10   5   2      101.94       99.17     13.77 o
  11   5   2      274.30      233.07     16.65 o
  12   5   2      492.12      492.59     27.77 o
  13   5   2       41.84       61.81     20.44 o
  14   5   2       39.33       42.52     27.83 o
  15   5   2      374.82      489.98     41.24 o
  16   5   2        8.76       16.05     64.92 o
 -17   6   2       19.08       10.59     34.04 o
 -16   6   2       24.03       36.24     25.47 o
 -15   6   2       18.20       26.47     22.53 o
 -14   6   2       13.03      -12.90     26.24 o
 -13   6   2      390.78      388.19     26.97 o
 -12   6   2       28.52       31.36     16.68 o
 -11   6   2       76.22       72.60     19.72 o
 -10   6   2        0.85      -12.02     12.02 o
  -9   6   2      221.51      193.11     24.78 o
  -8   6   2      969.82      990.48     27.47 o
  -7   6   2      441.73      420.52     16.34 o
  -6   6   2       43.95       35.76      9.72 o
  -5   6   2     1101.53     1061.12     22.00 o
  -4   6   2     3774.86     4020.76     59.73 o
  -3   6   2     2258.82     2266.83     36.27 o
  -2   6   2       15.86       29.69      6.31 o
  -1   6   2      142.78      131.74     12.04 o
   0   6   2      185.41      201.85      9.92 o
   1   6   2     2505.18     2493.16     39.41 o
   2   6   2     2142.69     2137.38     35.14 o
   3   6   2     4983.97     4910.29     72.25 o
   4   6   2     1414.80     1370.99     26.53 o
   5   6   2       97.37       73.94      9.23 o
   6   6   2     1369.39     1334.74     24.67 o
   7   6   2       57.54       44.20     11.57 o
   8   6   2      198.66      175.17     13.40 o
   9   6   2        1.52       -5.39     12.41 o
  10   6   2      155.39      137.83     14.88 o
  11   6   2       31.87       48.71     17.87 o
  12   6   2       99.78      126.69     20.71 o
  13   6   2      297.30      318.29     30.08 o
  14   6   2      404.58      439.21     37.20 o
  15   6   2        6.95       25.30     41.25 o
  16   6   2      391.03      555.42     97.20 o
 -17   7   2      170.98      213.24     32.92 o
 -16   7   2      122.08      155.99     27.53 o
 -15   7   2       79.85      112.24     24.46 o
 -14   7   2       82.65       91.41     22.02 o
 -13   7   2       26.73       24.90     19.75 o
 -12   7   2      487.39      499.05     27.65 o
 -11   7   2      196.39      186.75     16.48 o
 -10   7   2      177.65      180.93     14.96 o
  -9   7   2      229.28      206.15     12.98 o
  -8   7   2       25.07       27.88     11.40 o
  -7   7   2        8.98       -9.83      9.83 o
  -6   7   2      161.25      196.70     11.48 o
  -5   7   2       90.39       69.73      9.07 o
  -4   7   2      171.45      142.01     10.46 o
  -3   7   2     2006.17     1921.33     39.55 o
  -2   7   2       18.51       18.51      7.14 o
  -1   7   2     5573.13     5904.97     84.43 o
   0   7   2      561.51      590.61     14.36 o
   1   7   2      323.86      367.42     14.64 o
   2   7   2       38.83       38.53      7.93 o
   3   7   2        0.12       -6.86      7.88 o
   4   7   2      292.34      298.08     18.04 o
   5   7   2      119.50      159.83     12.58 o
   6   7   2        4.45       14.06     10.32 o
   7   7   2     1023.45     1119.41     24.29 o
   8   7   2      669.07      644.56     20.84 o
   9   7   2     1751.20     1716.39     40.56 o
  10   7   2      770.40      792.46     30.50 o
  11   7   2      174.84      203.47     25.51 o
  12   7   2      181.66      159.71     35.15 o
  13   7   2       14.65       21.59     28.11 o
  14   7   2        0.18       20.69     30.68 o
  15   7   2       13.09       27.79     34.12 o
  16   7   2       45.06       25.95     38.97 o
 -17   8   2       19.29       73.12     56.76 o
 -16   8   2       91.10      202.49     46.95 o
 -15   8   2      170.42      162.04     26.94 o
 -14   8   2      135.71      140.57     31.15 o
 -13   8   2      124.05      151.15     28.37 o
 -12   8   2       56.08       81.16     25.70 o
 -11   8   2       16.95       14.05     15.60 o
 -10   8   2      309.52      321.33     19.57 o
  -9   8   2      107.83      114.29     18.85 o
  -8   8   2       95.46       89.39     13.89 o
  -7   8   2      177.97      165.74     18.65 o
  -6   8   2      637.62      696.39     20.99 o
  -5   8   2       34.98       45.09     13.52 o
  -4   8   2       90.83       84.30     13.38 o
  -3   8   2       43.30       27.84      8.63 o
  -2   8   2     2207.97     2107.28     35.65 o
  -1   8   2       16.19       10.98      7.81 o
   0   8   2      169.81      129.30      9.00 o
   1   8   2      158.37      167.59     12.04 o
   2   8   2     2260.47     2252.02     43.76 o
   3   8   2        1.23        4.06     10.34 o
   4   8   2       49.84       43.48     11.20 o
   5   8   2        0.26      -11.76     11.76 o
   6   8   2      713.84      725.93     25.78 o
   7   8   2      172.92      160.46     20.08 o
   8   8   2      769.32      778.61     25.12 o
   9   8   2       33.22       27.84     15.07 o
  10   8   2      637.83      593.95     36.03 o
  11   8   2      128.73      134.33     25.96 o
  12   8   2      110.61      137.12     34.23 o
  13   8   2      463.25      509.89     43.82 o
  14   8   2        0.20       21.09     32.85 o
  15   8   2      156.36      144.91     37.32 o
 -16   9   2       65.86       61.63     30.66 o
 -15   9   2        1.69      -13.63     27.29 o
 -14   9   2       23.74       -0.64     24.56 o
 -13   9   2        1.39       -4.97     33.01 o
 -12   9   2        0.19       -4.06     18.52 o
 -11   9   2      225.28      250.05     19.56 o
 -10   9   2      404.13      383.39     53.48 o
  -9   9   2      127.65      122.61     27.75 o
  -8   9   2      800.10      806.08     29.01 o
  -7   9   2      375.09      401.04     24.40 o
  -6   9   2      495.32      477.69     24.71 o
  -5   9   2      114.01      126.23     11.91 o
  -4   9   2      173.82      168.44     11.83 o
  -3   9   2       94.41       83.57     10.47 o
  -2   9   2      112.47      107.43     10.33 o
  -1   9   2       88.96       74.38      9.75 o
   0   9   2       31.07       33.13      9.11 o
   1   9   2      313.49      320.58     17.97 o
   2   9   2     1522.39     1354.19     32.68 o
   3   9   2      479.82      482.80     22.47 o
   4   9   2     2445.47     2244.93     46.18 o
   5   9   2      239.38      249.92     16.88 o
   6   9   2     1195.65     1208.56     33.18 o
   7   9   2       21.96        5.52     15.73 o
   8   9   2      137.88      132.31     16.16 o
   9   9   2       65.33       60.41     29.38 o
  10   9   2      334.69      302.00     27.71 o
  11   9   2        3.25      -14.60     25.79 o
  12   9   2       41.75       50.89     29.33 o
  13   9   2      328.20      374.53     36.68 o
  14   9   2        2.80       21.03     35.44 o
 -15  10   2      224.56      266.18     38.80 o
 -14  10   2        2.77      -22.45     26.67 o
 -13  10   2      112.42      151.93     22.95 o
 -12  10   2        0.07       11.55     20.35 o
 -11  10   2      125.22      159.20     20.07 o
 -10  10   2      387.86      418.27     54.41 o
  -9  10   2     1152.12     1254.56     37.82 o
  -8  10   2      532.77      541.16     35.63 o
  -7  10   2     2457.89     2490.36     52.43 o
  -6  10   2      137.87      152.39     16.38 o
  -5  10   2     1105.22     1055.87     26.64 o
  -4  10   2       65.77       56.61     13.39 o
  -3  10   2       10.12       11.06     10.77 o
  -2  10   2       87.97       75.59     12.42 o
  -1  10   2      833.03      777.24     22.37 o
   0  10   2      136.94      131.81     11.69 o
   1  10   2     2458.05     2287.34     46.70 o
   2  10   2      344.92      374.25     25.66 o
   3  10   2     2649.12     2552.58     67.82 o
   4  10   2      144.17      130.64     15.94 o
   5  10   2      109.28       78.86     27.67 o
   6  10   2      238.97      221.35     18.64 o
   7  10   2      321.86      370.37     44.97 o
   8  10   2        6.41      -19.04     21.88 o
   9  10   2       15.68       29.14     36.33 o
  10  10   2       17.93       43.10     35.69 o
  11  10   2       16.12      -21.42     28.85 o
  12  10   2      126.90      105.58     32.16 o
  13  10   2       10.78       15.70     34.23 o
  14  10   2      127.74      140.20     39.74 o
 -14  11   2       92.07      100.14     51.63 o
 -13  11   2      566.43      614.87     34.97 o
 -12  11   2      253.97      271.26     33.71 o
 -11  11   2      417.35      422.63     26.41 o
 -10  11   2       23.51       67.33     21.22 o
  -9  11   2       89.54       79.08     20.45 o
  -8  11   2      128.20      152.89     19.79 o
  -7  11   2       54.18       71.25     17.92 o
  -6  11   2        0.43      -15.74     15.74 o
  -5  11   2      215.44      206.80     29.43 o
  -4  11   2      432.58      465.01     21.21 o
  -3  11   2     1170.66     1087.11     27.50 o
  -2  11   2       25.73       40.99     19.85 o
  -1  11   2     1617.94     1518.27     36.94 o
   0  11   2      334.04      313.62     29.27 o
   1  11   2      547.31      538.89     24.61 o
   2  11   2      309.26      355.73     29.51 o
   3  11   2      162.59      146.02     16.35 o
   4  11   2       92.08       80.10     16.31 o
   5  11   2      142.27      128.47     17.76 o
   6  11   2        7.79        4.31     19.35 o
   7  11   2      170.93      125.35     26.47 o
   8  11   2       73.01       71.99     24.87 o
   9  11   2      202.18      222.72     28.96 o
  10  11   2      124.59      142.17     66.62 o
  11  11   2       62.75        7.36     31.20 o
  12  11   2       75.68      105.21     52.50 o
  13  11   2        8.91      -37.33     37.33 o
 -13  12   2        0.08        1.10     26.96 o
 -12  12   2      218.39      224.36     26.58 o
 -11  12   2       14.55       21.82     38.84 o
 -10  12   2      189.93      223.43     40.24 o
  -9  12   2       34.30        4.57     21.90 o
  -8  12   2       34.45       14.73     20.47 o
  -7  12   2      102.47       97.62     19.93 o
  -6  12   2        1.95       -1.61     23.72 o
  -5  12   2       57.54       80.13     25.67 o
  -4  12   2       53.73       21.59     23.17 o
  -3  12   2        1.57       13.78     15.93 o
  -2  12   2       57.61       79.92     16.16 o
  -1  12   2      182.88      172.23     17.20 o
   0  12   2      361.93      368.40     24.60 o
   1  12   2      144.24      141.53     17.18 o
   2  12   2      374.87      322.60     24.97 o
   3  12   2      136.26      150.34     18.05 o
   4  12   2      733.96      733.16     30.64 o
   5  12   2        0.18       -6.07     18.72 o
   6  12   2       10.98        7.52     23.68 o
   7  12   2       23.89       12.84     25.36 o
   8  12   2      395.91      389.95     33.53 o
   9  12   2       52.55       71.40     29.14 o
  10  12   2      157.82      207.70     38.80 o
  11  12   2        8.18      -33.47     33.47 o
  12  12   2       64.95       53.10     49.22 o
 -12  13   2       33.31       51.24     28.01 o
 -11  13   2        4.44       -0.99     34.44 o
 -10  13   2       86.72       93.65     28.19 o
  -9  13   2        3.16        4.79     24.01 o
  -8  13   2      161.28      193.03     25.79 o
  -7  13   2       16.38       10.99     29.67 o
  -6  13   2       32.20       18.19     26.52 o
  -5  13   2       48.81       80.58     19.62 o
  -4  13   2       42.51       96.90     19.24 o
  -3  13   2      185.56      211.76     24.01 o
  -2  13   2      165.68      122.14     22.44 o
  -1  13   2       28.96       41.11     20.74 o
   0  13   2      102.03       89.94     18.45 o
   1  13   2       38.60       43.22     20.51 o
   2  13   2      165.57      181.08     19.44 o
   3  13   2       84.50      115.50     19.24 o
   4  13   2      119.57      126.33     41.38 o
   5  13   2        3.34      -10.83     25.25 o
   6  13   2      200.60      176.55     28.42 o
   7  13   2        7.52       15.06     46.86 o
   8  13   2      579.84      611.90     44.27 o
   9  13   2        0.91       -6.32     31.51 o
  10  13   2       10.90        8.88     33.36 o
  11  13   2        0.52        3.56     36.41 o
 -11  14   2       88.87       53.21     60.64 o
 -10  14   2       20.63       76.20     28.35 o
  -9  14   2       64.93       96.23     26.88 o
  -8  14   2        4.80       31.26     25.19 o
  -7  14   2      172.99      194.74     25.40 o
  -6  14   2        0.01        9.89     22.61 o
  -5  14   2      366.70      462.93     47.96 o
  -4  14   2       72.17       81.33     52.52 o
  -3  14   2      155.66      155.71     28.15 o
  -2  14   2       27.43       56.41     24.27 o
  -1  14   2       27.87       -3.31     24.19 o
   0  14   2        3.86      -23.87     23.87 o
   1  14   2        2.43       -4.50     20.08 o
   2  14   2       59.64      105.24     28.16 o
   3  14   2      246.06      282.13     29.06 o
   4  14   2      141.42      126.72     28.64 o
   5  14   2        4.87      -28.11     28.11 o
   6  14   2       15.72       53.37     29.77 o
   7  14   2      174.05      202.36     40.88 o
   8  14   2        3.53        2.26     74.68 o
   9  14   2       84.24       53.65     44.66 o
  -9  15   2        9.68       16.20     30.10 o
  -8  15   2      417.45      452.66     32.48 o
  -7  15   2      108.23      104.15     41.58 o
  -6  15   2       25.64       28.65     30.14 o
  -5  15   2      317.84      349.63     32.97 o
  -4  15   2        4.97      -26.97     28.13 o
  -3  15   2       61.54       68.62     27.36 o
  -2  15   2       19.97       61.70     27.68 o
  -1  15   2      102.85      182.04     29.52 o
   0  15   2       71.50      190.17     40.90 o
   1  15   2      690.96      857.04     45.77 o
   2  15   2        6.50       50.46     29.10 o
   3  15   2       52.05       14.04     29.44 o
   4  15   2      153.40      160.10     31.76 o
   5  15   2        6.99      -24.44     31.92 o
   6  15   2        7.60       59.05     38.43 o
   7  15   2       47.22       45.34     35.39 o
   8  15   2       66.61       93.09     37.28 o
  -7  16   2       87.51      128.03     36.03 o
  -6  16   2       18.31       -1.88     33.69 o
  -5  16   2      113.50      165.13     34.43 o
  -4  16   2        0.18      -15.35     31.08 o
  -3  16   2       50.35       70.76     31.55 o
  -2  16   2        8.20       22.00     33.36 o
  -1  16   2      233.31      326.94     34.78 o
   0  16   2        0.20      113.85     44.97 o
   1  16   2       52.92      146.24     46.01 o
   2  16   2       71.48       86.28     44.39 o
   3  16   2        8.98       35.96     46.17 o
   4  16   2        1.41        5.56     59.21 o
   5  16   2       18.39        7.88     35.71 o
   6  16   2       25.70       41.79     37.29 o
  -4  17   2        3.64      110.89     36.83 o
  -3  17   2        1.37       77.65     57.67 o
  -2  17   2       70.21      115.51     49.70 o
  -1  17   2       63.05       81.51     51.03 o
   0  17   2       24.87       14.99     51.03 o
   1  17   2      151.66      239.49     52.15 o
   2  17   2      213.67      290.15     54.23 o
   3  17   2      432.12      662.51     72.83 o
 -19   1   3        6.07        6.37     49.04 o
 -18   1   3       79.68       38.46     34.77 o
 -17   1   3      181.98      137.55     35.77 o
 -16   1   3        7.06       43.22     27.17 o
 -15   1   3      574.17      600.05     37.40 o
 -14   1   3      754.06      789.64     37.14 o
 -13   1   3       82.83       83.14     19.76 o
 -12   1   3      784.51      832.27     33.67 o
 -11   1   3      114.49       84.36     16.02 o
 -10   1   3     2357.66     2356.82     93.65 o
  -9   1   3      213.00      221.65     16.98 o
  -8   1   3      718.99      654.03     23.63 o
  -7   1   3     2576.26     2732.88     57.87 o
  -6   1   3      209.03      217.64     14.65 o
  -5   1   3     3716.34     3513.86     58.02 o
  -4   1   3      561.37      529.56     13.93 o
  -3   1   3     6470.17     6094.31    113.96 o
  -2   1   3      171.58      199.02      9.58 o
  -1   1   3     5088.59     5764.65    112.56 o
   0   1   3     4603.33     5131.74    139.32 o
   1   1   3     4443.96     5048.50     72.67 o
   2   1   3     4733.01     5041.14    112.25 o
   3   1   3     1838.52     1796.37     46.15 o
   4   1   3     2189.18     2074.10     41.36 o
   5   1   3     1712.91     1731.90     25.97 o
   6   1   3      227.50      172.83      7.56 o
   7   1   3       85.80       90.65      6.95 o
   8   1   3      148.06      119.03      8.17 o
   9   1   3      403.25      396.02     14.91 o
  10   1   3        0.03       -3.79      9.42 o
  11   1   3      715.09      711.15     22.53 o
  12   1   3      100.69       97.63     13.93 o
  13   1   3      324.32      302.52     17.61 o
  14   1   3        6.44       -2.23     18.94 o
  15   1   3      303.18      284.00     46.09 o
  16   1   3       52.81       83.75     47.42 o
 -19   2   3       56.49       51.20     58.30 o
 -18   2   3       14.36       27.90     33.80 o
 -17   2   3       65.40       48.70     30.14 o
 -16   2   3        0.28      -19.20     26.66 o
 -15   2   3       44.42       47.11     39.80 o
 -14   2   3      198.15      179.42     23.68 o
 -13   2   3      505.49      459.16     51.40 o
 -12   2   3      238.39      228.81     20.46 o
 -11   2   3      832.63      778.57     63.98 o
 -10   2   3      187.33      200.68     16.82 o
  -9   2   3      154.86      172.41     14.66 o
  -8   2   3      196.83      186.86     13.73 o
  -7   2   3        9.42        2.22      7.70 o
  -6   2   3      849.18      937.90     21.53 o
  -5   2   3        0.88       -5.29      6.39 o
  -4   2   3     2277.60     2054.65     42.92 o
  -3   2   3       98.43       91.46      7.20 o
  -2   2   3       26.92       19.54      6.71 o
  -1   2   3     8475.52     8230.03    134.57 o
   0   2   3     2560.17     2647.15    110.63 o
   1   2   3     1827.52     1790.88     51.40 o
   2   2   3     2630.49     2783.49     56.22 o
   3   2   3       13.94       26.67      5.32 o
   4   2   3       13.32       11.85      6.88 o
   5   2   3       31.12       29.39      5.73 o
   6   2   3      236.98      231.29     10.92 o
   7   2   3      627.11      646.15     14.50 o
   8   2   3      187.77      203.08     11.42 o
   9   2   3      418.84      441.42     15.08 o
  10   2   3      137.10      130.38     10.37 o
  11   2   3      191.06      172.36     15.06 o
  12   2   3      114.14      107.46     14.84 o
  13   2   3      169.22      173.01     18.26 o
  14   2   3       27.52       77.55     22.37 o
  15   2   3       43.24       57.09     31.14 o
  16   2   3       41.00       46.50     47.67 o
 -19   3   3      274.36      282.09     61.37 o
 -18   3   3      102.13      129.19     45.80 o
 -17   3   3      126.53       86.11     31.24 o
 -16   3   3       77.22       65.50     27.27 o
 -15   3   3       20.00       -1.14     23.48 o
 -14   3   3       75.58       59.02     21.22 o
 -13   3   3       12.77       -9.14     18.86 o
 -12   3   3       64.23       16.79     24.79 o
 -11   3   3       89.14       98.60     13.81 o
 -10   3   3      829.95      774.66     37.58 o
  -9   3   3      120.74      133.15     16.11 o
  -8   3   3     3677.56     3469.94     52.86 o
  -7   3   3      126.35      164.68      9.47 o
  -6   3   3      174.53      104.23     10.50 o
  -5   3   3      611.61      641.34     17.15 o
  -4   3   3      256.55      240.21     10.06 o
  -3   3   3      389.13      386.32     10.83 o
  -2   3   3     2432.91     2469.32     36.91 o
  -1   3   3     3135.16     3187.60     55.19 o
   0   3   3     6345.49     6527.41    108.18 o
   1   3   3     4855.65     5027.42     84.64 o
   2   3   3      699.76      618.35     17.27 o
   3   3   3       27.92       29.51      6.94 o
   4   3   3     2937.23     2830.92     39.37 o
   5   3   3        3.63        5.23      6.53 o
   6   3   3      798.26      668.90     15.88 o
   7   3   3       46.36       47.86      7.60 o
   8   3   3     1297.92     1315.67     24.52 o
   9   3   3      840.26      860.64     21.00 o
  10   3   3       85.60       94.84     11.38 o
  11   3   3     1215.10     1207.25     29.79 o
  12   3   3        5.73      -11.04     15.04 o
  13   3   3       72.59       74.60     22.32 o
  14   3   3       63.90       85.78     22.80 o
  15   3   3       27.58        2.74     31.64 o
  16   3   3       24.98      101.66     35.86 o
 -18   4   3        2.22      -35.65     35.65 o
 -17   4   3       14.35      -10.76     31.78 o
 -16   4   3       85.96       75.14     28.35 o
 -15   4   3       65.43       68.28     25.99 o
 -14   4   3        3.75      -15.17     22.15 o
 -13   4   3      141.29      151.90     18.29 o
 -12   4   3     1013.16      998.26     36.84 o
 -11   4   3      258.62      212.64     16.20 o
 -10   4   3      317.95      290.12     26.30 o
  -9   4   3     1014.82     1028.69     23.78 o
  -8   4   3      272.39      240.65     13.46 o
  -7   4   3      367.71      427.06     21.60 o
  -6   4   3      489.65      432.56     20.99 o
  -5   4   3      111.84      109.25      7.52 o
  -4   4   3       61.38       78.96      6.80 o
  -3   4   3      430.25      416.56     12.14 o
  -2   4   3      143.19      176.58      8.22 o
  -1   4   3     1568.25     1673.95     23.99 o
   0   4   3     1216.21     1246.08     21.57 o
   1   4   3       14.78        3.01      6.13 o
   2   4   3      396.64      379.26     15.11 o
   3   4   3      673.22      760.41     24.90 o
   4   4   3     5842.17     6174.11     72.40 o
   5   4   3      877.40      831.09     17.47 o
   6   4   3        9.93        4.76      6.99 o
   7   4   3      335.40      312.12     14.22 o
   8   4   3      321.80      353.26     15.63 o
   9   4   3        1.81       14.76      9.76 o
  10   4   3      585.90      608.15     22.72 o
  11   4   3        0.35       -8.43     14.14 o
  12   4   3       15.71       35.62     18.68 o
  13   4   3        0.10      -18.93     20.41 o
  14   4   3        0.28        2.91     41.92 o
  15   4   3       20.87      -17.13     31.67 o
  16   4   3       27.42        9.20     36.21 o
 -18   5   3       13.13        5.64     35.34 o
 -17   5   3      277.78      351.57     79.41 o
 -16   5   3       98.02      122.12     29.78 o
 -15   5   3        4.64        1.86     25.34 o
 -14   5   3      133.16      160.18     20.58 o
 -13   5   3       10.82       14.50     17.27 o
 -12   5   3       47.61       61.07     16.29 o
 -11   5   3      206.09      201.67     19.61 o
 -10   5   3       58.39       59.30     11.69 o
  -9   5   3     1177.88     1231.70     26.90 o
  -8   5   3      301.11      274.35     14.40 o
  -7   5   3      108.04      151.37     11.40 o
  -6   5   3      156.96      146.02      9.31 o
  -5   5   3      509.19      460.05     21.87 o
  -4   5   3       15.73       28.21      6.45 o
  -3   5   3     3542.87     3504.93     51.92 o
  -2   5   3       26.91       55.34      5.02 o
  -1   5   3     1890.26     1931.76     27.67 o
   0   5   3      545.27      607.75     14.83 o
   1   5   3     5369.11     5329.91     76.61 o
   2   5   3     2156.46     2052.10     33.41 o
   3   5   3       62.93       79.60      8.17 o
   4   5   3       24.58       40.99      9.48 o
   5   5   3      240.88      248.14     11.94 o
   6   5   3        0.06       -7.53      7.75 o
   7   5   3      768.95      768.11     19.15 o
   8   5   3     1240.40     1192.02     27.87 o
   9   5   3        6.69        7.80     13.92 o
  10   5   3      136.48      119.10     14.42 o
  11   5   3        7.10       18.59     18.41 o
  12   5   3      507.26      525.93     31.07 o
  13   5   3      239.35      230.38     32.46 o
  14   5   3        1.15       -5.32     29.63 o
  15   5   3       12.70       55.64     33.65 o
  16   5   3       22.00       33.72     59.17 o
 -18   6   3       84.55       57.88     53.40 o
 -17   6   3        0.05       -2.25     32.69 o
 -16   6   3      159.12      223.35     31.32 o
 -15   6   3        1.79        1.36     27.44 o
 -14   6   3       15.41       39.73     21.67 o
 -13   6   3       99.37       68.23     18.41 o
 -12   6   3        1.26      -15.81     15.81 o
 -11   6   3      131.60      120.49     14.39 o
 -10   6   3      527.02      519.08     20.78 o
  -9   6   3      255.73      216.83     13.88 o
  -8   6   3       46.71       58.31     10.18 o
  -7   6   3      177.58      186.91     11.23 o
  -6   6   3      497.03      646.01     18.21 o
  -5   6   3     1293.56     1304.25     25.17 o
  -4   6   3       33.85       57.63      7.54 o
  -3   6   3      734.50      763.07     17.73 o
  -2   6   3      154.18      189.08     10.65 o
  -1   6   3      966.90     1020.75     20.26 o
   0   6   3       69.27       91.04      8.55 o
   1   6   3     5303.01     5353.37     77.64 o
   2   6   3     1238.38     1185.47     23.50 o
   3   6   3      380.30      368.55     14.84 o
   4   6   3      353.03      337.68     15.64 o
   5   6   3      942.56      915.77     23.31 o
   6   6   3      225.78      213.46     12.04 o
   7   6   3        3.30        3.63     10.91 o
   8   6   3        6.07       -0.53     12.14 o
   9   6   3       32.53       24.98     13.44 o
  10   6   3       52.31       61.31     17.24 o
  11   6   3      384.71      326.52     22.59 o
  12   6   3       28.57       40.46     20.46 o
  13   6   3      332.99      363.48     32.11 o
  14   6   3      191.55      220.28     35.44 o
  15   6   3        9.51       48.10     34.00 o
  16   6   3      200.01      277.01     42.23 o
 -17   7   3       49.51       45.97     35.00 o
 -16   7   3        1.09       13.18     26.10 o
 -15   7   3        0.63       -3.26     23.35 o
 -14   7   3       17.33       -1.59     26.14 o
 -13   7   3       83.78      101.36     19.61 o
 -12   7   3      538.64      500.34     23.57 o
 -11   7   3        9.66        5.18     14.32 o
 -10   7   3      388.57      349.37     18.12 o
  -9   7   3       46.93       19.90     19.89 o
  -8   7   3      516.85      526.28     19.60 o
  -7   7   3       15.21       21.14     10.04 o
  -6   7   3      268.71      250.46     15.58 o
  -5   7   3       24.30       19.55      8.72 o
  -4   7   3      657.02      620.90     19.56 o
  -3   7   3        9.54       17.06      7.59 o
  -2   7   3        0.28        5.55      7.13 o
  -1   7   3      115.00      139.35      7.57 o
   0   7   3      736.00      766.28     23.48 o
   1   7   3     1700.82     1779.27     31.52 o
   2   7   3     1287.52     1189.92     24.50 o
   3   7   3       27.53       22.61      8.89 o
   4   7   3      408.89      383.68     17.29 o
   5   7   3      453.41      440.60     26.39 o
   6   7   3      948.80      968.06     22.37 o
   7   7   3      530.62      465.12     23.25 o
   8   7   3      134.19      130.84     14.31 o
   9   7   3      354.07      293.62     20.30 o
  10   7   3        6.47       11.21     17.92 o
  11   7   3        6.80       19.83     19.50 o
  12   7   3      244.90      260.27     36.16 o
  13   7   3      376.60      384.86     35.01 o
  14   7   3      416.56      405.61     37.04 o
  15   7   3      311.41      370.15     40.33 o
 -17   8   3      604.72      637.06     77.77 o
 -16   8   3       43.25       90.70     28.05 o
 -15   8   3      191.61      195.21     25.98 o
 -14   8   3       58.56       47.44     22.46 o
 -13   8   3        3.84      -20.00     20.00 o
 -12   8   3       58.41       73.09     17.44 o
 -11   8   3        0.02      -11.32     15.29 o
 -10   8   3      226.48      238.24     17.16 o
  -9   8   3       44.85       23.23     12.91 o
  -8   8   3     1048.60      959.04     25.24 o
  -7   8   3        9.60        3.36     11.02 o
  -6   8   3     1010.15     1027.80     24.96 o
  -5   8   3      865.00      874.74     22.57 o
  -4   8   3      189.17      176.69     11.19 o
  -3   8   3      149.30      205.18     15.02 o
  -2   8   3     2754.03     2666.82     57.42 o
  -1   8   3      831.87      986.39     22.50 o
   0   8   3     2272.31     2116.24     36.48 o
   1   8   3      409.89      431.97     17.34 o
   2   8   3       70.84       83.09      9.87 o
   3   8   3      496.00      528.44     19.34 o
   4   8   3      346.61      368.33     18.34 o
   5   8   3      294.46      265.74     18.39 o
   6   8   3     2667.14     2606.95     55.21 o
   7   8   3      879.97      872.09     23.66 o
   8   8   3      233.20      232.36     22.74 o
   9   8   3      504.76      481.05     28.60 o
  10   8   3      374.84      396.19     34.57 o
  11   8   3      123.85      130.58     27.11 o
  12   8   3       66.92       80.45     28.94 o
  13   8   3        3.70       17.70     31.09 o
  14   8   3       73.76       71.07     35.51 o
  15   8   3       77.70       74.24     41.15 o
 -16   9   3      131.79      146.34     48.66 o
 -15   9   3       80.51       50.17     26.90 o
 -14   9   3      216.27      261.33     26.15 o
 -13   9   3      192.20      220.64     21.83 o
 -12   9   3       38.98       39.64     18.61 o
 -11   9   3      560.12      615.62     26.41 o
 -10   9   3       10.66      -10.48     20.84 o
  -9   9   3        8.59       19.21     18.97 o
  -8   9   3       41.52       50.78     17.83 o
  -7   9   3     1650.92     1649.21     34.44 o
  -6   9   3       15.30       17.58     11.46 o
  -5   9   3     1391.89     1372.49     29.46 o
  -4   9   3      824.90      833.94     25.57 o
  -3   9   3     5238.61     5132.96     76.61 o
  -2   9   3      171.68      206.58     13.78 o
  -1   9   3     2189.47     2137.45     43.26 o
   0   9   3      843.64      898.03     26.17 o
   1   9   3      208.17      184.05     11.72 o
   2   9   3       26.62       21.76     12.65 o
   3   9   3     2594.88     2584.30     45.00 o
   4   9   3      174.09      179.51     13.84 o
   5   9   3     1623.97     1624.39     34.13 o
   6   9   3      192.63      206.97     15.40 o
   7   9   3      360.87      362.33     26.12 o
   8   9   3      632.77      644.42     36.40 o
   9   9   3        7.47        5.90     22.90 o
  10   9   3      361.93      391.37     32.83 o
  11   9   3       64.88       43.80     26.93 o
  12   9   3      122.02      116.36     46.25 o
  13   9   3       13.72       35.62     33.14 o
  14   9   3        2.62       33.81     37.31 o
 -15  10   3        1.60       26.50     28.63 o
 -14  10   3        1.36       -9.66     25.99 o
 -13  10   3      203.13      180.11     23.39 o
 -12  10   3      158.26      183.17     21.28 o
 -11  10   3      337.65      401.27     23.01 o
 -10  10   3       25.58       53.93     19.12 o
  -9  10   3     1325.78     1378.68     39.56 o
  -8  10   3        2.58       27.69     24.79 o
  -7  10   3      519.95      562.02     28.00 o
  -6  10   3       68.04       77.75     14.78 o
  -5  10   3      232.21      247.69     18.13 o
  -4  10   3      465.75      483.62     20.71 o
  -3  10   3        9.87        0.71     11.17 o
  -2  10   3     1251.55     1265.62     32.61 o
  -1  10   3     1830.43     1847.75     40.64 o
   0  10   3      519.26      562.53     25.26 o
   1  10   3     2821.50     2813.70     54.51 o
   2  10   3      117.00      135.85     14.97 o
   3  10   3      217.82      234.09     21.10 o
   4  10   3       12.48       33.53     14.67 o
   5  10   3       28.06       15.85     19.49 o
   6  10   3      659.96      603.90     33.89 o
   7  10   3      210.23      177.82     24.11 o
   8  10   3        0.02      -22.98     22.98 o
   9  10   3      222.14      195.69     30.85 o
  10  10   3       47.90       43.55     60.93 o
  11  10   3        1.11       41.35     29.56 o
  12  10   3      160.83      225.23     35.09 o
  13  10   3       41.97       19.57     36.45 o
 -15  11   3        7.56       50.61     54.85 o
 -14  11   3       61.98       70.26     25.85 o
 -13  11   3       24.95       52.78     23.67 o
 -12  11   3      305.96      343.62     25.22 o
 -11  11   3       46.19       76.63     28.25 o
 -10  11   3     1157.84     1246.38     41.18 o
  -9  11   3        0.14       10.57     19.46 o
  -8  11   3      101.11      103.42     19.23 o
  -7  11   3       20.56       41.12     17.55 o
  -6  11   3      220.66      204.16     18.74 o
  -5  11   3      533.31      526.12     33.69 o
  -4  11   3        6.39       25.06     12.89 o
  -3  11   3       63.23       98.53     19.78 o
  -2  11   3      206.40      207.54     22.54 o
  -1  11   3      282.10      266.22     17.41 o
   0  11   3       71.96       69.27     14.61 o
   1  11   3      229.05      202.45     20.67 o
   2  11   3      125.43      134.95     16.07 o
   3  11   3        0.38       22.39     15.94 o
   4  11   3      553.13      572.37     34.48 o
   5  11   3      135.43      141.37     22.96 o
   6  11   3      254.81      280.73     30.75 o
   7  11   3       32.68       10.15     23.89 o
   8  11   3      219.35      194.21     27.15 o
   9  11   3        0.24       16.18     27.60 o
  10  11   3       70.74       43.24     29.51 o
  11  11   3       53.14       72.46     32.42 o
  12  11   3      516.50      608.86     67.26 o
 -14  12   3       74.97       67.78     43.50 o
 -13  12   3       21.59       29.28     25.78 o
 -12  12   3       28.18       36.56     24.25 o
 -11  12   3       13.19       23.26     37.53 o
 -10  12   3      268.09      298.57     39.15 o
  -9  12   3       76.33       53.76     26.52 o
  -8  12   3        1.47       13.98     20.37 o
  -7  12   3      285.47      272.94     24.32 o
  -6  12   3      401.33      393.96     25.95 o
  -5  12   3      120.59      138.96     22.69 o
  -4  12   3     1208.47     1211.49     35.91 o
  -3  12   3       14.26       20.29     16.24 o
  -2  12   3      256.61      260.04     20.07 o
  -1  12   3       85.92       57.70     16.16 o
   0  12   3      165.60      219.23     18.25 o
   1  12   3        2.28       45.12     25.66 o
   2  12   3      261.29      278.00     22.03 o
   3  12   3      297.81      303.49     26.73 o
   4  12   3       60.77       85.92     25.20 o
   5  12   3       22.12       -3.43     23.23 o
   6  12   3      265.38      239.76     28.34 o
   7  12   3      516.95      483.38     47.81 o
   8  12   3       71.22       69.26     28.58 o
   9  12   3      187.44      166.63     31.50 o
  10  12   3      212.82      146.92     33.60 o
  11  12   3      201.22      191.76     36.97 o
 -12  13   3      104.29       96.35     27.90 o
 -11  13   3      418.43      476.00     51.36 o
 -10  13   3       29.41       51.52     26.05 o
  -9  13   3       36.21       58.93     24.29 o
  -8  13   3      591.42      610.30     48.34 o
  -7  13   3        3.13      -12.64     23.86 o
  -6  13   3      191.56      200.68     22.10 o
  -5  13   3      101.78      140.49     23.96 o
  -4  13   3       73.92      103.22     23.30 o
  -3  13   3      572.95      669.70     36.98 o
  -2  13   3      529.88      614.43     56.92 o
  -1  13   3      671.69      747.18     31.62 o
   0  13   3      235.55      285.88     21.05 o
   1  13   3        7.06        7.64     18.30 o
   2  13   3      250.44      255.31     26.83 o
   3  13   3       11.86        9.13     24.11 o
   4  13   3       24.19       18.17     38.32 o
   5  13   3       98.58       57.24     42.79 o
   6  13   3      101.09       83.19     30.77 o
   7  13   3      295.07      305.06     33.36 o
   8  13   3       98.51      176.80     32.38 o
   9  13   3       80.75       95.96     36.83 o
  10  13   3       55.68       62.59     37.39 o
 -11  14   3       69.40       64.17     30.93 o
 -10  14   3      397.20      452.98     67.53 o
  -9  14   3      737.75      828.27     42.72 o
  -8  14   3       52.50       88.96     25.62 o
  -7  14   3      503.11      565.74     69.11 o
  -6  14   3       12.98       17.65     26.76 o
  -5  14   3       96.33       68.91     32.86 o
  -4  14   3      203.56      193.20     27.14 o
  -3  14   3       94.21       85.75     25.02 o
  -2  14   3        2.96      -24.55     24.55 o
  -1  14   3       12.01        0.49     23.97 o
   0  14   3      154.75       91.22     39.49 o
   1  14   3      934.69      950.76    111.03 o
   2  14   3       14.08       66.79     26.48 o
   3  14   3      809.80      840.76     43.61 o
   4  14   3       46.39       81.32     28.38 o
   5  14   3      355.76      387.69     33.90 o
   6  14   3      259.45      246.02     33.34 o
   7  14   3       12.93      -23.40     32.25 o
   8  14   3      164.22      177.31     35.67 o
   9  14   3        1.39        8.92     36.65 o
 -10  15   3       58.35      123.88     41.52 o
  -9  15   3      123.58      184.07     68.18 o
  -8  15   3      151.38      178.84     34.32 o
  -7  15   3       14.17       24.36     31.60 o
  -6  15   3      170.57      170.93     30.78 o
  -5  15   3      144.99      209.54     31.23 o
  -4  15   3       92.01       97.04     28.86 o
  -3  15   3      300.58      341.73     31.42 o
  -2  15   3      143.63      155.71     35.92 o
  -1  15   3       58.41       85.24     40.98 o
   0  15   3      140.84      182.11     42.27 o
   1  15   3       15.68       23.29     29.41 o
   2  15   3       98.82      124.00     30.42 o
   3  15   3       69.57       20.97     30.10 o
   4  15   3      142.06      140.03     31.83 o
   5  15   3      153.17      179.83     33.46 o
   6  15   3      155.84      100.32     46.84 o
   7  15   3      308.48      270.85     38.88 o
  -7  16   3       78.71      154.58     36.52 o
  -6  16   3      551.00      763.23     50.44 o
  -5  16   3      190.73      303.81     48.91 o
  -4  16   3      496.31      673.27     48.24 o
  -3  16   3        0.15      151.76     46.59 o
  -2  16   3      270.53      278.11     48.45 o
  -1  16   3       98.68      262.00     48.91 o
   0  16   3      690.89      763.24     70.46 o
   1  16   3       26.16       48.04     45.38 o
   2  16   3        0.01       44.47     45.55 o
   3  16   3       52.67      102.30     34.96 o
   4  16   3       49.55      151.70     64.17 o
   5  16   3      109.98      157.53     76.44 o
  -3  17   3       39.82       61.24     52.40 o
  -2  17   3       24.47       76.52     51.28 o
  -1  17   3       74.62      122.24     52.07 o
   0  17   3       30.75       86.99     52.94 o
   1  17   3       14.67      119.12     51.94 o
 -19   0   4       49.10      -25.58     52.98 o
 -18   0   4      212.05      264.41     51.78 o
 -17   0   4       76.36       82.29     42.35 o
 -16   0   4     1301.69     1450.16     72.87 o
 -15   0   4      458.19      461.67     49.45 o
 -14   0   4      513.91      535.25     47.58 o
 -13   0   4     3597.01     3533.22    114.97 o
 -12   0   4      957.25     1007.55     51.44 o
 -11   0   4      351.11      352.84     35.21 o
 -10   0   4     1171.00     1098.44     48.21 o
  -9   0   4      717.48      703.20     38.03 o
  -8   0   4      572.20      380.83     27.90 o
  -7   0   4       37.52       27.82     13.66 o
  -6   0   4     9504.40     8907.77    236.75 o
  -5   0   4     4711.11     5225.65    142.00 o
  -4   0   4     5271.34     4761.53    128.76 o
  -3   0   4      965.91      990.12     23.44 o
  -1   0   4      224.63      215.62     17.60 o
   0   0   4      320.87      391.25     21.72 o
   1   0   4     3307.32     3709.85    111.28 o
   2   0   4      338.68      385.51     17.43 o
   3   0   4      267.66      375.55     13.98 o
   4   0   4     2108.33     2532.27     48.96 o
   5   0   4     2258.85     2145.50     43.02 o
   6   0   4      904.57      982.93     24.82 o
   7   0   4       17.55        5.58      9.55 o
   8   0   4      502.46      603.86     23.06 o
   9   0   4     1191.28     1155.33     31.45 o
  10   0   4      147.43      157.53     15.68 o
  11   0   4       76.48       82.68     16.52 o
  12   0   4      151.20      172.25     38.05 o
  13   0   4        2.10      -38.97     41.98 o
  14   0   4       19.01      -39.03     39.03 o
 -19   1   4        6.77       -7.37     38.42 o
 -18   1   4      356.81      428.81     50.45 o
 -17   1   4        3.64       -6.22     29.52 o
 -16   1   4      482.44      570.11     49.62 o
 -15   1   4      150.48      103.50     24.56 o
 -14   1   4       65.47       53.17     21.02 o
 -13   1   4      157.86      157.63     20.60 o
 -12   1   4      642.31      599.32     34.05 o
 -11   1   4      332.22      347.05     25.36 o
 -10   1   4     1163.84     1149.70     39.59 o
  -9   1   4      721.01      848.12     28.62 o
  -8   1   4        0.42       13.28     10.50 o
  -7   1   4      301.78      438.04     19.21 o
  -6   1   4     2558.46     2534.64     43.78 o
  -5   1   4     4568.60     4293.15     68.75 o
  -4   1   4      497.58      521.43     14.57 o
  -3   1   4     2636.57     2447.78     48.70 o
  -2   1   4     3466.51     3861.98    112.73 o
  -1   1   4     1908.66     2386.23     49.91 o
   0   1   4     1142.10     1327.53     25.03 o
   1   1   4      250.65      266.49      9.68 o
   2   1   4      373.30      459.48     12.03 o
   3   1   4      181.69      218.92      9.76 o
   4   1   4       46.35       63.46      5.32 o
   5   1   4     1914.99     2149.88     28.93 o
   6   1   4        6.21       13.47      6.00 o
   7   1   4     1651.66     1794.46     26.48 o
   8   1   4       12.60       22.78      7.72 o
   9   1   4        1.54       -4.59      8.76 o
  10   1   4        3.54        0.71      9.80 o
  11   1   4      164.35      162.33     13.32 o
  12   1   4      396.78      365.94     24.32 o
  13   1   4      158.47      122.57     20.89 o
  14   1   4       54.70       12.25     39.32 o
  15   1   4       78.14       93.46     45.84 o
 -19   2   4      157.34      228.51     68.70 o
 -18   2   4      197.65      227.87     71.91 o
 -17   2   4        8.74      -29.17     29.17 o
 -16   2   4        0.40       16.75     26.45 o
 -15   2   4      706.86      734.89     59.58 o
 -14   2   4       27.18       39.74     20.76 o
 -13   2   4        7.10       -1.42     18.88 o
 -12   2   4     1043.78     1144.67     38.52 o
 -11   2   4      204.30      207.05     28.96 o
 -10   2   4      510.37      537.86     25.85 o
  -9   2   4      926.19      798.61     28.60 o
  -8   2   4        0.52        7.35     10.65 o
  -7   2   4     5597.95     5497.85     88.45 o
  -6   2   4      929.93     1137.90     24.61 o
  -5   2   4        0.69       -2.91      9.67 o
  -4   2   4      415.70      450.31     16.57 o
  -3   2   4     1578.82     1491.38     38.55 o
  -2   2   4       46.56       35.50      5.01 o
  -1   2   4     3185.86     3175.18    109.74 o
   0   2   4        0.25        3.55      4.46 o
   1   2   4     3867.01     4343.95     74.04 o
   2   2   4      334.38      383.64     18.36 o
   3   2   4     8025.91     8438.90    122.66 o
   4   2   4     1537.57     1553.07     36.31 o
   5   2   4     1466.72     1276.90     21.76 o
   6   2   4      199.96      205.51     15.11 o
   7   2   4       38.67       42.09      7.16 o
   8   2   4       28.80       21.18      7.97 o
   9   2   4      145.22      121.06     11.04 o
  10   2   4      312.24      268.90     14.58 o
  11   2   4      450.83      418.09     20.32 o
  12   2   4      579.78      656.30     32.42 o
  13   2   4      129.85      131.93     21.75 o
  14   2   4      549.12      662.47    110.42 o
  15   2   4        0.02      -31.64     44.59 o
 -19   3   4       13.31       98.28     54.89 o
 -18   3   4       25.16       57.85     34.20 o
 -17   3   4      196.92      181.76     65.00 o
 -16   3   4      401.87      431.24     34.47 o
 -15   3   4      424.49      430.80     34.32 o
 -14   3   4       28.87       16.64     27.34 o
 -13   3   4        2.30       -4.86     19.07 o
 -12   3   4      227.07      227.83     21.53 o
 -11   3   4      931.09      899.04     33.79 o
 -10   3   4       61.37       22.10     14.22 o
  -9   3   4       27.63       16.40     10.77 o
  -8   3   4      281.24      245.97     14.90 o
  -7   3   4       21.09        9.66      8.98 o
  -6   3   4      497.50      547.86     20.76 o
  -5   3   4      169.24      147.93     19.62 o
  -4   3   4      170.20      172.47     10.37 o
  -3   3   4     1549.27     1412.43     27.16 o
  -2   3   4     9066.83     9420.68    130.73 o
  -1   3   4     2991.13     2848.10     50.79 o
   0   3   4      950.80      985.87     41.37 o
   1   3   4     1837.71     1703.90     61.47 o
   2   3   4      973.00     1074.24     27.51 o
   3   3   4      130.36      130.92     10.21 o
   4   3   4        0.02        0.69      7.24 o
   5   3   4     1643.87     1615.28     26.20 o
   6   3   4       84.80       71.11      7.88 o
   7   3   4      448.34      444.24     15.46 o
   8   3   4     1398.60     1268.69     24.41 o
   9   3   4       39.47       25.87     10.07 o
  10   3   4      745.76      719.64     21.41 o
  11   3   4       34.10       21.52     18.60 o
  12   3   4      275.79      274.74     22.98 o
  13   3   4      201.02      191.45     30.96 o
  14   3   4       20.39       29.82     24.06 o
  15   3   4       26.96       54.10     26.91 o
 -18   4   4       19.93      -34.80     34.80 o
 -17   4   4      195.51      194.63     40.73 o
 -16   4   4      186.96      220.21     29.52 o
 -15   4   4        1.19      -15.89     23.81 o
 -14   4   4     1200.69     1244.41     44.89 o
 -13   4   4      153.53      168.03     32.03 o
 -12   4   4     1712.43     1684.66     48.30 o
 -11   4   4      315.85      276.59     22.43 o
 -10   4   4      186.48      175.12     14.37 o
  -9   4   4       36.96       25.02      9.79 o
  -8   4   4     2513.07     2268.69     38.20 o
  -7   4   4       45.60       60.62      9.14 o
  -6   4   4     6327.15     6118.40    154.77 o
  -5   4   4      127.61      157.58      9.98 o
  -4   4   4       72.04       55.29      7.28 o
  -3   4   4     1727.58     1950.53     38.16 o
  -2   4   4    14352.45    14338.26    203.85 o
  -1   4   4     7751.98     8381.15    138.53 o
   0   4   4      100.56       86.54      7.91 o
   1   4   4       28.98       40.93      7.58 o
   2   4   4        9.74        0.72      7.50 o
   3   4   4     1923.77     1999.01     39.94 o
   4   4   4     1906.29     2049.56     36.49 o
   5   4   4     1249.71     1301.29     27.39 o
   6   4   4      912.07      927.75     20.03 o
   7   4   4     1104.75     1015.80     21.48 o
   8   4   4        0.25       -8.58      9.35 o
   9   4   4      797.65      708.83     23.75 o
  10   4   4      471.21      418.96     34.05 o
  11   4   4      362.87      359.63     28.80 o
  12   4   4      170.26      218.72     22.14 o
  13   4   4        1.70        9.74     22.09 o
  14   4   4       14.46       12.10     24.64 o
  15   4   4       49.68      107.25     35.03 o
  16   4   4        2.25      -49.78     53.48 o
 -18   5   4      174.46      160.97     77.87 o
 -17   5   4       23.96       27.59     31.53 o
 -16   5   4      148.37      159.69     29.49 o
 -15   5   4      228.55      218.25     27.97 o
 -14   5   4      378.02      400.63     31.10 o
 -13   5   4      673.92      709.03     35.81 o
 -12   5   4      841.98      782.21     29.13 o
 -11   5   4        1.26       -6.96     12.30 o
 -10   5   4     3153.59     3018.28     50.18 o
  -9   5   4       24.07       18.60     10.30 o
  -8   5   4      135.72      143.00     14.84 o
  -7   5   4      567.01      502.30     16.71 o
  -6   5   4       59.50       48.20      8.06 o
  -5   5   4      373.53      341.75     13.77 o
  -4   5   4      188.25      211.87     15.02 o
  -3   5   4     1240.62     1214.50     22.74 o
  -2   5   4     2398.68     2315.34     36.70 o
  -1   5   4     2291.04     2644.12     43.65 o
   0   5   4      682.25      590.11     18.88 o
   1   5   4      599.49      719.28     21.00 o
   2   5   4     2188.26     2025.42     40.68 o
   3   5   4      350.15      373.76     18.21 o
   4   5   4      981.15      997.58     26.89 o
   5   5   4     1368.53     1330.57     28.32 o
   6   5   4       95.38       96.87      9.47 o
   7   5   4        7.03        4.45      9.33 o
   8   5   4      552.63      560.39     24.33 o
   9   5   4      770.16      786.44     29.82 o
  10   5   4        5.42       14.15     17.52 o
  11   5   4       16.04       30.61     18.33 o
  12   5   4      377.95      329.09     34.46 o
  13   5   4        5.69       -1.85     30.37 o
  14   5   4        0.12      -14.51     25.18 o
  15   5   4      527.96      688.64     50.78 o
 -18   6   4        3.04      -46.01     50.49 o
 -17   6   4       32.69       42.20     32.64 o
 -16   6   4       25.88      -27.97     42.23 o
 -15   6   4       55.25       10.86     25.95 o
 -14   6   4       62.97       61.45     33.78 o
 -13   6   4      549.22      627.15     29.80 o
 -12   6   4      614.39      638.04     24.72 o
 -11   6   4      274.00      256.46     16.33 o
 -10   6   4     1403.40     1415.89     30.75 o
  -9   6   4     2547.01     2499.56     50.70 o
  -8   6   4      616.14      554.63     25.91 o
  -7   6   4      922.14      926.72     22.39 o
  -6   6   4       71.25       78.62      9.33 o
  -5   6   4      381.66      377.16     15.20 o
  -4   6   4      811.13      947.71     20.73 o
  -3   6   4      485.02      577.13     15.89 o
  -2   6   4       33.04       13.62      6.00 o
  -1   6   4     7292.60     7368.34    104.56 o
   0   6   4        7.01       -6.28      8.19 o
   1   6   4     1133.89     1029.52     31.27 o
   2   6   4     2225.23     2163.56     43.75 o
   3   6   4     1941.53     1932.65     40.82 o
   4   6   4     2135.52     2119.49     44.37 o
   5   6   4      456.96      516.07     15.55 o
   6   6   4      591.42      618.06     18.86 o
   7   6   4       43.34       44.08     14.14 o
   8   6   4        6.35       -9.29     16.99 o
   9   6   4       72.47       97.71     17.32 o
  10   6   4      414.62      403.92     45.33 o
  11   6   4      200.75      171.84     21.48 o
  12   6   4      469.37      546.08     33.61 o
  13   6   4       37.49       66.68     24.20 o
  14   6   4      336.56      401.44     37.80 o
  15   6   4       11.77       48.62     37.02 o
 -17   7   4      112.68       97.09     34.23 o
 -16   7   4      467.01      518.01     43.44 o
 -15   7   4       24.11       19.42     27.30 o
 -14   7   4        0.38        6.34     20.97 o
 -13   7   4       28.16       57.85     29.52 o
 -12   7   4      178.09      177.56     15.66 o
 -11   7   4      328.62      331.27     17.77 o
 -10   7   4       70.77       82.65     13.81 o
  -9   7   4      122.30      106.34     15.07 o
  -8   7   4      253.07      257.81     14.93 o
  -7   7   4     1709.54     1658.45     32.42 o
  -6   7   4       14.15       -2.01      9.31 o
  -5   7   4     3210.39     3225.20     51.05 o
  -4   7   4        4.80        5.10      8.18 o
  -3   7   4      260.59      258.49     13.13 o
  -2   7   4      159.72      148.52     12.09 o
  -1   7   4      816.04      804.10     19.54 o
   0   7   4      101.32       74.80      8.25 o
   1   7   4      743.59      715.68     19.31 o
   2   7   4      352.51      295.45     15.67 o
   3   7   4     2182.13     2119.38     39.02 o
   4   7   4       87.87      133.63     11.54 o
   5   7   4     1588.00     1543.00     44.04 o
   6   7   4      437.56      413.96     24.57 o
   7   7   4      567.75      597.20     27.26 o
   8   7   4      325.03      308.67     21.52 o
   9   7   4      160.51      151.92     26.50 o
  10   7   4        8.24       -0.59     18.94 o
  11   7   4      184.71      205.71     22.94 o
  12   7   4       36.70       41.69     22.86 o
  13   7   4        7.29       13.47     30.45 o
  14   7   4        1.54       53.22     34.60 o
  15   7   4      153.80      129.90     39.47 o
 -17   8   4       74.47       88.27     35.72 o
 -16   8   4      196.63      224.69     33.26 o
 -15   8   4       54.22       47.78     24.51 o
 -14   8   4      166.44      205.98     31.56 o
 -13   8   4      314.45      313.40     32.12 o
 -12   8   4       54.69       15.92     16.85 o
 -11   8   4       49.65       40.49     15.57 o
 -10   8   4       74.99       59.79     16.35 o
  -9   8   4       12.06        7.16     20.23 o
  -8   8   4      944.29      907.22     25.33 o
  -7   8   4        1.56      -11.14     11.14 o
  -6   8   4      850.73      828.16     23.30 o
  -5   8   4       12.54        7.24      9.79 o
  -4   8   4      759.12      727.02     20.58 o
  -3   8   4       16.20       14.72     16.63 o
  -2   8   4     1454.05     1451.02     27.98 o
  -1   8   4       81.11       77.89      9.46 o
   0   8   4      534.56      494.83     18.49 o
   1   8   4      136.00      144.61     10.84 o
   2   8   4      173.73      180.36     14.35 o
   3   8   4       99.53      103.09     12.96 o
   4   8   4      257.42      264.36     28.34 o
   5   8   4       13.04       11.26     16.59 o
   6   8   4        3.40       10.09     18.12 o
   7   8   4       24.63       37.45     21.44 o
   8   8   4     1407.28     1387.68     63.54 o
   9   8   4     1251.55     1297.22     40.02 o
  10   8   4      531.55      630.79     32.92 o
  11   8   4      301.73      298.22     25.14 o
  12   8   4       35.99        3.82     29.66 o
  13   8   4        4.56       -3.32     43.08 o
  14   8   4       26.57       -3.32     36.40 o
 -16   9   4       48.84       12.25     38.51 o
 -15   9   4       39.39       49.04     28.34 o
 -14   9   4        2.92      -16.11     23.71 o
 -13   9   4       20.84       59.81     20.09 o
 -12   9   4      124.28      149.76     19.52 o
 -11   9   4        4.10        4.26     16.98 o
 -10   9   4      209.41      227.50     19.73 o
  -9   9   4      677.99      696.56     25.45 o
  -8   9   4      207.21      201.45     15.21 o
  -7   9   4      131.39      129.82     13.67 o
  -6   9   4     1076.08     1066.15     26.79 o
  -5   9   4       61.88       56.25     11.57 o
  -4   9   4        9.40        3.60     10.32 o
  -3   9   4       79.80       72.59     10.70 o
  -2   9   4       40.17       28.12      9.98 o
  -1   9   4      124.64      121.95     11.05 o
   0   9   4      857.15      750.55     21.81 o
   1   9   4        0.57        7.73     13.37 o
   2   9   4     5083.48     4899.05     75.16 o
   3   9   4      592.14      631.83     22.70 o
   4   9   4      180.08      163.99     16.96 o
   5   9   4     1047.81     1000.31     33.37 o
   6   9   4       69.50       55.23     16.81 o
   7   9   4      487.41      465.06     28.44 o
   8   9   4        4.40       -8.49     20.50 o
   9   9   4      184.47      183.22     33.05 o
  10   9   4      130.86      166.32     22.72 o
  11   9   4      577.87      629.25     58.19 o
  12   9   4      289.39      271.25     34.64 o
  13   9   4      264.52      284.19     44.53 o
 -15  10   4        1.50       12.67     27.85 o
 -14  10   4        0.04      -23.07     23.07 o
 -13  10   4       25.45       30.54     21.24 o
 -12  10   4       49.60       66.20     23.17 o
 -11  10   4      492.46      539.35     39.01 o
 -10  10   4      268.83      239.49     21.99 o
  -9  10   4     1161.68     1261.24     37.84 o
  -8  10   4     1675.10     1669.43     36.72 o
  -7  10   4      451.49      447.28     22.76 o
  -6  10   4      220.40      202.03     14.86 o
  -5  10   4       27.08       42.74     12.44 o
  -4  10   4      704.22      678.60     22.58 o
  -3  10   4      555.39      522.10     21.04 o
  -2  10   4      689.31      652.42     25.69 o
  -1  10   4      465.19      435.80     24.52 o
   0  10   4       26.59       39.26     11.46 o
   1  10   4     1599.41     1430.50     31.36 o
   2  10   4      190.66      213.40     14.43 o
   3  10   4      218.00      245.34     18.82 o
   4  10   4      121.35      108.83     17.60 o
   5  10   4        1.04      -16.42     16.42 o
   6  10   4        0.06      -18.72     18.72 o
   7  10   4        4.24        2.32     18.14 o
   8  10   4       54.18       75.05     24.57 o
   9  10   4      214.49      204.51     28.86 o
  10  10   4      221.69      206.87     30.97 o
  11  10   4       18.40       15.17     45.07 o
  12  10   4      301.21      309.70     37.60 o
  13  10   4       27.55       11.10     38.62 o
 -15  11   4       79.02      112.96     35.87 o
 -14  11   4       47.89       48.26     25.68 o
 -13  11   4      206.51      262.46     35.93 o
 -12  11   4       34.64       97.07     24.09 o
 -11  11   4      301.35      305.39     48.64 o
 -10  11   4      304.52      322.65     30.25 o
  -9  11   4        0.58       28.69     19.98 o
  -8  11   4       66.78       78.50     19.30 o
  -7  11   4      720.27      796.57     32.01 o
  -6  11   4       59.85       65.50     16.57 o
  -5  11   4     2891.65     2980.77     58.89 o
  -4  11   4       65.12       32.57     17.76 o
  -3  11   4      180.91      182.36     21.63 o
  -2  11   4       15.88       18.58     14.62 o
  -1  11   4      251.11      231.68     17.15 o
   0  11   4      111.06       93.94     15.19 o
   1  11   4      152.88      193.77     19.80 o
   2  11   4      119.57      119.52     21.48 o
   3  11   4       12.08       -2.98     26.22 o
   4  11   4      107.10      100.31     22.74 o
   5  11   4      171.44      156.52     24.80 o
   6  11   4      338.04      316.28     34.73 o
   7  11   4       57.79       56.16     25.41 o
   8  11   4      299.05      300.50     55.45 o
   9  11   4       36.64       92.24     28.89 o
  10  11   4       19.23       46.72     30.96 o
  11  11   4        4.80       -4.61     33.35 o
  12  11   4       14.04       31.93     49.91 o
 -14  12   4        2.54       -6.89     31.38 o
 -13  12   4       12.46       11.61     26.33 o
 -12  12   4       71.71       57.39     32.09 o
 -11  12   4       17.31       27.93     34.46 o
 -10  12   4       73.10       74.58     23.76 o
  -9  12   4       74.97      121.94     22.88 o
  -8  12   4        0.28        1.57     20.90 o
  -7  12   4       10.21        0.30     19.34 o
  -6  12   4       21.22       63.84     18.53 o
  -5  12   4      817.32      792.25     31.01 o
  -4  12   4       83.04       71.84     19.65 o
  -3  12   4       22.29       24.53     16.46 o
  -2  12   4       48.81       40.27     16.43 o
  -1  12   4       75.75       65.03     16.37 o
   0  12   4      616.15      706.67     38.55 o
   1  12   4      708.65      686.88     36.08 o
   2  12   4       62.65       59.66     29.71 o
   3  12   4      105.24      116.20     24.41 o
   4  12   4      139.84      143.39     25.39 o
   5  12   4        0.03      -12.69     24.37 o
   6  12   4        0.01      -25.40     25.40 o
   7  12   4       32.57       -4.52     27.91 o
   8  12   4      238.90      280.38     33.22 o
   9  12   4        0.06       11.38     31.65 o
  10  12   4      199.44      210.43     35.45 o
  11  12   4        5.25       -0.54     49.78 o
 -13  13   4       38.04       63.13     39.55 o
 -12  13   4       36.48       79.83     90.37 o
 -11  13   4       56.56       65.43     27.73 o
 -10  13   4       64.32       81.77     25.90 o
  -9  13   4       67.10       66.25     24.82 o
  -8  13   4       94.86      113.34     25.07 o
  -7  13   4       26.68       18.40     21.76 o
  -6  13   4       42.96       53.23     24.60 o
  -5  13   4      103.69       80.88     23.99 o
  -4  13   4       32.16       -2.71     45.49 o
  -3  13   4      237.83      210.24     20.58 o
  -2  13   4       77.68       76.31     18.66 o
  -1  13   4      307.02      300.51     68.14 o
   0  13   4       15.97       22.78     23.34 o
   1  13   4      379.69      466.48     42.60 o
   2  13   4      409.82      408.05     36.05 o
   3  13   4       22.47        5.14     52.19 o
   4  13   4       21.74        0.54     26.53 o
   5  13   4       72.18       35.82     27.68 o
   6  13   4      152.72      104.39     29.94 o
   7  13   4       31.90       40.14     30.82 o
   8  13   4      279.00      243.71     34.89 o
   9  13   4       13.72       62.30     35.39 o
 -11  14   4        0.07       -2.08     40.40 o
 -10  14   4       56.50       81.32     29.12 o
  -9  14   4      103.04       90.36     27.16 o
  -8  14   4       10.82        9.51     29.94 o
  -7  14   4       70.69       57.78     60.45 o
  -6  14   4       48.93       23.45     27.37 o
  -5  14   4        6.19       21.57     26.81 o
  -4  14   4       28.72       36.45     26.28 o
  -3  14   4       15.30       -9.29     32.66 o
  -2  14   4       24.36       32.12     29.29 o
  -1  14   4       99.81      103.72     27.32 o
   0  14   4      160.07      131.21     50.03 o
   1  14   4      219.81      188.65     29.14 o
   2  14   4      181.11      144.07     28.79 o
   3  14   4        4.15      -23.70     27.36 o
   4  14   4       17.94       16.87     28.53 o
   5  14   4       42.87       16.99     33.24 o
   6  14   4       48.07       39.74     32.33 o
   7  14   4        1.16       -4.76     33.99 o
   8  14   4       77.96       61.37     36.61 o
  -9  15   4      122.44      168.67     35.93 o
  -8  15   4       61.74      106.52     69.63 o
  -7  15   4      110.90      146.76     43.53 o
  -6  15   4       19.42       33.98     85.49 o
  -5  15   4       71.36       82.13     57.30 o
  -4  15   4        1.26        3.78     41.35 o
  -3  15   4       54.99       77.69     41.73 o
  -2  15   4        6.38       46.46     41.77 o
  -1  15   4      254.19      273.50     45.51 o
   0  15   4        2.05       10.63     29.81 o
   1  15   4       82.19       97.83     31.04 o
   2  15   4      248.72      208.47     32.87 o
   3  15   4       21.25        3.49     31.08 o
   4  15   4       60.99       36.58     31.99 o
   5  15   4      106.43      109.52     34.32 o
   6  15   4       35.80       26.93     36.07 o
  -7  16   4        0.05      -43.25     44.14 o
  -6  16   4       28.29       68.72     48.00 o
  -5  16   4      118.69      140.26     48.87 o
  -4  16   4       23.80       18.73     48.45 o
  -3  16   4       86.78      120.37     47.29 o
  -2  16   4       59.64      120.83     46.21 o
  -1  16   4        0.55      111.15     46.92 o
   0  16   4      287.35      359.70     53.02 o
   1  16   4       19.59      -16.86     46.75 o
   2  16   4      103.78      103.98     36.12 o
   3  16   4        0.22      -35.12     35.12 o
   4  16   4       39.26       17.52     55.26 o
 -19   1   5      265.27      297.13     40.13 o
 -18   1   5        4.23      -26.92     32.65 o
 -17   1   5      397.78      417.28     34.78 o
 -16   1   5      221.83      228.20     66.58 o
 -15   1   5      188.65      181.09     25.47 o
 -14   1   5      566.35      585.61     33.81 o
 -13   1   5      247.10      238.28     22.06 o
 -12   1   5      584.39      558.18     30.11 o
 -11   1   5      242.05      227.24     18.84 o
 -10   1   5      625.29      627.46     26.99 o
  -9   1   5      107.56       98.70     13.44 o
  -8   1   5     1305.06     1282.09     34.60 o
  -7   1   5      237.80      267.83     17.54 o
  -6   1   5       97.05      136.70      9.43 o
  -5   1   5     2689.60     2549.90     43.75 o
  -4   1   5     5020.65     4960.29    133.74 o
  -3   1   5      222.18      218.83     10.90 o
  -2   1   5     2642.95     3072.83     63.77 o
  -1   1   5     1949.00     2199.56     43.13 o
   0   1   5     1174.17     1336.53     26.10 o
   1   1   5       85.45      121.85     20.81 o
   2   1   5        4.21       -3.46      5.75 o
   3   1   5      155.59      137.29      7.69 o
   4   1   5      742.47      800.74     22.30 o
   5   1   5      459.07      515.16     19.96 o
   6   1   5       57.19       94.95      7.53 o
   7   1   5      409.55      395.94     14.14 o
   8   1   5      392.70      390.56     16.09 o
   9   1   5      271.25      289.38     13.27 o
  10   1   5       27.24        3.78     12.99 o
  11   1   5      348.71      318.78     18.47 o
  12   1   5        3.49      -23.19     23.19 o
  13   1   5       50.05        9.81     26.83 o
  14   1   5       38.41      -25.91     41.60 o
  15   1   5       34.13      -14.03     47.96 o
 -19   2   5       90.84       94.16     72.60 o
 -18   2   5       19.37       -9.38     32.40 o
 -17   2   5       82.10       79.30     29.90 o
 -16   2   5      128.22      139.07     60.43 o
 -15   2   5       20.97        5.78     23.30 o
 -14   2   5       36.82       37.15     21.39 o
 -13   2   5       18.01        7.66     37.41 o
 -12   2   5      280.85      238.81     20.76 o
 -11   2   5        0.09        6.25     17.77 o
 -10   2   5       17.53       -9.62     13.64 o
  -9   2   5      128.69      192.59     15.62 o
  -8   2   5      384.23      398.39     17.25 o
  -7   2   5      568.66      535.76     18.56 o
  -6   2   5     1091.74     1158.97     26.70 o
  -5   2   5      198.93      176.03     14.72 o
  -4   2   5       11.31       -6.11      6.11 o
  -3   2   5       30.45       49.36      6.25 o
  -2   2   5       47.81       50.41     10.11 o
  -1   2   5       21.22       47.61      8.46 o
   0   2   5     1716.24     2130.50     40.01 o
   1   2   5      243.54      335.87     14.28 o
   2   2   5      142.17      176.84     12.62 o
   3   2   5      283.41      391.10     22.20 o
   4   2   5       56.56       83.09      8.65 o
   5   2   5      379.62      382.01     16.45 o
   6   2   5      297.39      304.34     12.87 o
   7   2   5      364.39      375.91     15.41 o
   8   2   5       13.07       12.76      9.53 o
   9   2   5       92.14       72.47     12.52 o
  10   2   5      415.31      366.35     21.57 o
  11   2   5       22.76       12.99     21.55 o
  12   2   5      170.65      147.37     28.04 o
  13   2   5       22.96      -19.64     38.53 o
  14   2   5       43.43      -12.91     42.56 o
  15   2   5        0.33      -38.82     48.54 o
 -19   3   5       22.42        6.06     53.23 o
 -18   3   5       33.75       44.58     32.97 o
 -17   3   5       42.15      114.40     34.19 o
 -16   3   5       42.88       46.09     50.22 o
 -15   3   5       17.57        6.17     24.97 o
 -14   3   5       63.10       59.04     21.96 o
 -13   3   5       46.66        4.62     19.35 o
 -12   3   5      641.73      678.61     31.62 o
 -11   3   5      129.96      163.81     34.01 o
 -10   3   5      555.03      500.62     26.04 o
  -9   3   5      186.88      212.30     14.14 o
  -8   3   5      176.15      135.64     16.92 o
  -7   3   5        3.95       -2.63      9.26 o
  -6   3   5     1057.53     1116.82     30.13 o
  -5   3   5        3.93        9.85      9.29 o
  -4   3   5      896.12      861.84     20.79 o
  -3   3   5     4343.90     4460.79     72.97 o
  -2   3   5      377.35      472.28     19.46 o
  -1   3   5     6227.67     7227.99    156.50 o
   0   3   5     2795.50     2715.87     90.50 o
   1   3   5     2768.48     3277.23     58.83 o
   2   3   5     1971.84     2093.05     59.61 o
   3   3   5        0.56        2.93      8.50 o
   4   3   5       24.67       29.15      8.42 o
   5   3   5     2160.85     2405.39     42.11 o
   6   3   5       10.36       11.28      9.76 o
   7   3   5      984.19      958.67     25.63 o
   8   3   5      531.52      513.85     21.27 o
   9   3   5      422.47      398.32     21.12 o
  10   3   5       99.56       68.53     14.30 o
  11   3   5      196.04      181.66     29.23 o
  12   3   5       19.62       20.28     26.82 o
  13   3   5      160.22      161.13     35.06 o
  14   3   5        0.22      -18.35     42.97 o
  15   3   5        1.93       -1.95     49.08 o
 -18   4   5       99.19      174.06     35.11 o
 -17   4   5       55.22       45.13     29.98 o
 -16   4   5      173.52      151.67     28.25 o
 -15   4   5      164.19      169.42     25.34 o
 -14   4   5       21.88       24.03     21.72 o
 -13   4   5       82.00      100.70     20.88 o
 -12   4   5       51.25       22.09     18.04 o
 -11   4   5       23.42        7.24     16.00 o
 -10   4   5       12.60       -4.35     12.79 o
  -9   4   5       26.47       15.56     12.07 o
  -8   4   5       69.78       76.07     11.59 o
  -7   4   5        2.69      -10.13     10.13 o
  -6   4   5      112.41       98.46      9.86 o
  -5   4   5       70.10       80.82      8.96 o
  -4   4   5      706.92      589.15     17.71 o
  -3   4   5     4093.48     4193.29     61.68 o
  -2   4   5       48.69       66.09      8.29 o
  -1   4   5      211.38      228.15     14.25 o
   0   4   5      878.88      829.07     29.98 o
   1   4   5     4189.07     4736.33    156.38 o
   2   4   5      108.82      140.65     11.01 o
   3   4   5     1615.16     1594.83     40.24 o
   4   4   5       11.52        2.39     16.51 o
   5   4   5      264.78      292.26     17.37 o
   6   4   5        6.03        1.65     10.17 o
   7   4   5        3.25        7.58     11.08 o
   8   4   5       63.44       82.08     12.58 o
   9   4   5       53.77       37.21     15.90 o
  10   4   5       15.32       15.19     17.30 o
  11   4   5       14.46       12.38     18.94 o
  12   4   5       12.07      -10.84     20.89 o
  13   4   5       34.65       38.42     24.48 o
  14   4   5       86.05      111.30     36.52 o
  15   4   5       60.87       36.16     50.03 o
 -18   5   5        1.86      -34.27     34.27 o
 -17   5   5      261.27      259.85     33.88 o
 -16   5   5        5.99       -0.10     28.17 o
 -15   5   5      126.99      137.83     27.25 o
 -14   5   5        0.20      -14.94     22.72 o
 -13   5   5      463.58      506.51     33.00 o
 -12   5   5      266.75      229.91     22.09 o
 -11   5   5       36.38       16.15     14.71 o
 -10   5   5      554.61      562.86     24.44 o
  -9   5   5      375.65      325.45     20.43 o
  -8   5   5     1470.14     1526.37     34.36 o
  -7   5   5      579.37      488.48     19.69 o
  -6   5   5      578.95      558.47     19.77 o
  -5   5   5     1621.85     1406.34     30.45 o
  -4   5   5      229.02      258.58     22.46 o
  -3   5   5      770.26      686.63     20.89 o
  -2   5   5      338.78      384.78     13.44 o
  -1   5   5      750.17      686.13     29.20 o
   0   5   5      317.00      382.40     17.18 o
   1   5   5     1102.09     1120.09     27.59 o
   2   5   5      526.38      469.66     19.78 o
   3   5   5      134.48      120.95     13.94 o
   4   5   5       10.18       12.19     10.80 o
   5   5   5      132.20      144.59     11.93 o
   6   5   5     2285.83     2219.63     41.61 o
   7   5   5        0.31      -11.59     13.44 o
   8   5   5      299.17      270.05     15.84 o
   9   5   5      884.60      947.37     32.72 o
  10   5   5      344.74      346.87     42.82 o
  11   5   5      124.99      153.86     34.94 o
  12   5   5       12.87      -17.53     21.92 o
  13   5   5       21.01       32.14     24.50 o
  14   5   5      246.85      275.49     40.33 o
  15   5   5        8.70      -15.86     47.08 o
 -18   6   5       17.24       21.37     35.62 o
 -17   6   5       10.23       33.72     31.92 o
 -16   6   5       42.14       45.31     29.08 o
 -15   6   5        6.55      -25.78     25.78 o
 -14   6   5      120.08      160.77     33.71 o
 -13   6   5        5.28       35.46     21.15 o
 -12   6   5      567.78      552.58     27.40 o
 -11   6   5      268.09      234.05     21.41 o
 -10   6   5      114.15      105.64     13.79 o
  -9   6   5     1477.81     1397.38     35.17 o
  -8   6   5      230.32      264.94     14.68 o
  -7   6   5      159.26      185.78     11.64 o
  -6   6   5     1214.65     1325.34     27.02 o
  -5   6   5      344.17      355.35     17.87 o
  -4   6   5     1124.71     1000.05     25.29 o
  -3   6   5     3114.29     2968.30     46.50 o
  -2   6   5       38.34       45.65      7.47 o
  -1   6   5     1006.83      870.62     24.05 o
   0   6   5      167.68      186.61     15.28 o
   1   6   5      815.00      754.01     26.67 o
   2   6   5       31.05       46.14     11.21 o
   3   6   5      465.32      451.91     29.58 o
   4   6   5       28.18       52.84     15.03 o
   5   6   5       27.46       28.51     11.23 o
   6   6   5      276.58      296.17     18.76 o
   7   6   5      420.03      405.92     24.80 o
   8   6   5       10.52        1.26     16.06 o
   9   6   5        9.52        5.21     17.67 o
  10   6   5      131.74      119.66     20.57 o
  11   6   5       42.35       18.29     21.35 o
  12   6   5      163.26      179.47     29.68 o
  13   6   5       43.69       13.13     25.68 o
  14   6   5      106.84      121.40     31.04 o
 -17   7   5      226.18      162.36     64.13 o
 -16   7   5       39.96       42.19     37.00 o
 -15   7   5        2.19      -27.49     27.49 o
 -14   7   5        0.38        3.59     24.25 o
 -13   7   5      292.71      350.17     32.15 o
 -12   7   5       73.70      127.10     25.77 o
 -11   7   5      451.58      443.65     20.61 o
 -10   7   5     1580.02     1615.59     40.17 o
  -9   7   5      210.10      186.05     14.12 o
  -8   7   5     1455.25     1556.73     33.47 o
  -7   7   5      101.04       99.92     11.46 o
  -6   7   5      621.29      632.14     20.29 o
  -5   7   5      145.93      164.58     11.08 o
  -4   7   5      119.91      106.47      9.68 o
  -3   7   5      661.86      663.03     18.45 o
  -2   7   5     1132.05     1105.42     23.44 o
  -1   7   5       17.10       19.28      8.34 o
   0   7   5       87.91       66.94     11.20 o
   1   7   5     1998.22     2063.25     43.65 o
   2   7   5     3203.30     3020.91     58.78 o
   3   7   5      279.83      340.40     31.57 o
   4   7   5     2534.71     2506.47     52.35 o
   5   7   5     1231.75     1220.95     34.51 o
   6   7   5        0.01       -3.51     19.35 o
   7   7   5     1223.69     1129.37     35.12 o
   8   7   5       23.92        2.33     16.97 o
   9   7   5       61.33       50.47     19.32 o
  10   7   5      594.52      584.40     45.34 o
  11   7   5       22.07       21.18     22.20 o
  12   7   5       28.79      -16.53     24.18 o
  13   7   5      236.15      200.62     28.38 o
  14   7   5       31.52       41.82     37.30 o
 -17   8   5       30.86       74.18     35.64 o
 -16   8   5       26.04       43.05     32.02 o
 -15   8   5       29.34       16.86     28.98 o
 -14   8   5      167.82      156.07     27.70 o
 -13   8   5       32.09       16.16     18.43 o
 -12   8   5       11.11       -8.69     15.53 o
 -11   8   5      272.30      283.76     16.95 o
 -10   8   5       22.46       38.66     14.17 o
  -9   8   5       22.84       21.56     13.30 o
  -8   8   5     2150.36     2084.58     42.47 o
  -7   8   5      151.62      153.65     13.29 o
  -6   8   5      101.58       88.80     11.61 o
  -5   8   5      189.67      183.99     12.30 o
  -4   8   5      919.36      854.81     24.57 o
  -3   8   5      309.21      319.29     16.21 o
  -2   8   5     1426.72     1307.41     26.99 o
  -1   8   5        6.24       17.47      9.29 o
   0   8   5      940.64      844.97     21.81 o
   1   8   5       18.99       15.60      9.59 o
   2   8   5       64.40       70.45     13.31 o
   3   8   5       60.77       60.94     20.77 o
   4   8   5     3934.35     4004.38     91.44 o
   5   8   5       10.60       -9.42     15.31 o
   6   8   5     1191.76     1233.05     50.64 o
   7   8   5      463.44      462.39     28.48 o
   8   8   5      207.74      212.35     20.92 o
   9   8   5      255.54      266.20     29.43 o
  10   8   5      183.59      192.74     28.56 o
  11   8   5       11.97        9.87     23.45 o
  12   8   5      183.03      171.52     26.67 o
  13   8   5       64.80       74.66     35.89 o
 -16   9   5      114.84      127.29     35.17 o
 -15   9   5      347.39      389.06     34.89 o
 -14   9   5       16.63      -24.25     24.25 o
 -13   9   5      213.38      234.35     29.44 o
 -12   9   5        8.36      -15.77     18.29 o
 -11   9   5        0.64      -10.65     23.69 o
 -10   9   5       77.11       68.18     15.85 o
  -9   9   5     1354.30     1378.33     33.21 o
  -8   9   5       86.56       92.62     16.23 o
  -7   9   5     1227.44     1195.43     29.33 o
  -6   9   5      975.19      926.45     27.09 o
  -5   9   5     1627.16     1635.74     38.23 o
  -4   9   5       90.50       89.08     11.46 o
  -3   9   5      138.42      111.49     11.43 o
  -2   9   5      135.83      119.85     11.43 o
  -1   9   5      167.82      151.89     11.86 o
   0   9   5      263.03      260.42     14.85 o
   1   9   5       51.54       58.08     14.02 o
   2   9   5       50.88       53.65     14.63 o
   3   9   5     1746.55     1753.89     43.38 o
   4   9   5      237.49      214.54     18.73 o
   5   9   5      576.90      553.43     29.45 o
   6   9   5     1025.54     1033.16     35.65 o
   7   9   5       20.05       27.77     18.36 o
   8   9   5      900.48      960.84     37.04 o
   9   9   5      150.03      170.18     34.85 o
  10   9   5      317.09      361.08     56.64 o
  11   9   5       59.21       39.87     24.95 o
  12   9   5       70.07      103.66     34.79 o
  13   9   5        7.32       59.91     38.53 o
 -15  10   5        1.56       26.60     32.79 o
 -14  10   5      234.63      313.44     25.77 o
 -13  10   5      482.97      540.46     34.05 o
 -12  10   5      334.29      343.21     23.58 o
 -11  10   5      473.18      582.47     40.54 o
 -10  10   5      213.27      204.58     27.61 o
  -9  10   5     3451.69     3652.35     69.36 o
  -8  10   5       19.35       37.29     16.10 o
  -7  10   5       66.41       71.15     14.35 o
  -6  10   5        0.34       27.15     13.35 o
  -5  10   5      535.81      483.33     21.51 o
  -4  10   5      140.65      134.75     15.18 o
  -3  10   5     1736.30     1595.39     37.83 o
  -2  10   5        0.52       16.91     19.39 o
  -1  10   5     1053.86      987.57     30.03 o
   0  10   5      205.71      203.49     17.40 o
   1  10   5       64.06       44.28     15.60 o
   2  10   5     1200.13     1218.96     46.75 o
   3  10   5      469.79      460.65     42.00 o
   4  10   5      451.24      392.18     25.17 o
   5  10   5       16.10      -13.72     22.06 o
   6  10   5       13.46        0.06     18.90 o
   7  10   5       14.27      -20.07     20.07 o
   8  10   5      238.05      292.91     34.90 o
   9  10   5       33.94       12.02     22.91 o
  10  10   5      252.77      255.30     26.75 o
  11  10   5       21.80      -17.94     32.58 o
  12  10   5      192.83      252.97     46.42 o
 -15  11   5       62.27       74.94     31.09 o
 -14  11   5      386.52      437.49     29.13 o
 -13  11   5      336.04      351.84     26.54 o
 -12  11   5      441.09      431.03     26.95 o
 -11  11   5        2.50       -0.54     22.19 o
 -10  11   5      284.44      373.58     25.33 o
  -9  11   5      111.54      117.97     20.88 o
  -8  11   5       21.90        4.92     18.78 o
  -7  11   5        4.83        1.15     15.41 o
  -6  11   5        6.89       11.24     14.56 o
  -5  11   5      504.69      514.35     42.39 o
  -4  11   5      468.80      419.82     25.24 o
  -3  11   5       52.31       28.91     15.28 o
  -2  11   5      108.56       95.13     15.89 o
  -1  11   5      186.40      199.12     30.87 o
   0  11   5      450.93      449.04     32.30 o
   1  11   5      177.92      193.23     18.89 o
   2  11   5      127.32      137.02     18.72 o
   3  11   5       64.86       51.12     18.61 o
   4  11   5      168.19      174.01     22.89 o
   5  11   5        0.52       -7.62     19.33 o
   6  11   5        5.78      -15.39     20.31 o
   7  11   5       40.39       30.95     26.37 o
   8  11   5       66.46       56.12     28.86 o
   9  11   5        2.32        0.06     30.97 o
  10  11   5       55.07       78.72     40.82 o
  11  11   5       93.62      147.87     36.27 o
 -14  12   5      258.75      305.55     30.74 o
 -13  12   5       64.69       24.81     26.66 o
 -12  12   5        0.07       -9.60     32.64 o
 -11  12   5        0.05       26.81     50.77 o
 -10  12   5       36.13       33.93     23.68 o
  -9  12   5       87.12       43.12     22.54 o
  -8  12   5      785.23      772.15     42.68 o
  -7  12   5       19.80       35.86     19.69 o
  -6  12   5      251.36      270.70     21.26 o
  -5  12   5       19.89       -3.05     18.77 o
  -4  12   5      198.40      260.46     20.17 o
  -3  12   5      305.69      313.55     21.77 o
  -2  12   5      410.28      422.49     33.98 o
  -1  12   5      118.96      107.64     22.89 o
   0  12   5      361.60      300.41     27.22 o
   1  12   5        1.35      -22.01     22.01 o
   2  12   5       17.57       10.35     22.81 o
   3  12   5      460.13      440.83     45.51 o
   4  12   5      172.00      128.74     26.62 o
   5  12   5       79.48       62.32     26.97 o
   6  12   5      141.99      107.44     29.02 o
   7  12   5      257.34      224.40     32.12 o
   8  12   5       57.48       33.23     44.05 o
   9  12   5      452.39      473.96     98.57 o
  10  12   5      130.12      117.08     68.99 o
 -12  13   5      136.69      103.37     66.27 o
 -11  13   5      234.48      216.39     30.04 o
 -10  13   5        1.84      -17.82     25.86 o
  -9  13   5      196.00      188.08     26.07 o
  -8  13   5        0.19       16.00     27.36 o
  -7  13   5      170.23      233.46     28.31 o
  -6  13   5       34.30       66.88     25.38 o
  -5  13   5     1257.12     1346.65     69.42 o
  -4  13   5       92.70      119.67     25.62 o
  -3  13   5      396.54      371.57     81.55 o
  -2  13   5      146.72      222.59     27.01 o
  -1  13   5       88.32       49.94     24.50 o
   0  13   5      106.15       90.33     26.95 o
   1  13   5      167.38      151.78     45.24 o
   2  13   5       20.83       25.40     25.80 o
   3  13   5      119.17       85.89     27.96 o
   4  13   5       89.77      106.52     28.50 o
   5  13   5      296.82      281.64     38.39 o
   6  13   5       85.14      106.67     31.34 o
   7  13   5        0.57       18.67     32.11 o
   8  13   5       17.96      -25.81     34.86 o
   9  13   5        5.36       -0.12     51.15 o
 -11  14   5      123.68      167.79     31.77 o
 -10  14   5        4.59       -2.61     33.46 o
  -9  14   5      380.85      410.60     65.10 o
  -8  14   5        2.35      -11.63     30.51 o
  -7  14   5      299.48      321.90     52.90 o
  -6  14   5       60.97       34.29     28.72 o
  -5  14   5       35.79       32.39     39.11 o
  -4  14   5        0.17       11.34     38.16 o
  -3  14   5      135.35       74.79     39.80 o
  -2  14   5      117.97       53.37     27.96 o
  -1  14   5      242.18      195.68     29.86 o
   0  14   5       62.22       91.96     49.70 o
   1  14   5      695.49      728.12     58.77 o
   2  14   5      273.40      295.78     79.62 o
   3  14   5      203.27      217.85     32.22 o
   4  14   5       38.95       41.54     30.37 o
   5  14   5       91.39       85.41     55.97 o
   6  14   5       10.58       -4.87     33.69 o
   7  14   5        2.60      -21.26     49.72 o
  -9  15   5        0.67      -20.15     61.68 o
  -8  15   5      258.24      368.39     37.30 o
  -7  15   5       25.58        9.88     47.13 o
  -6  15   5      119.53      251.04     48.08 o
  -5  15   5       46.82       14.74     44.72 o
  -4  15   5       16.78       -7.47     42.31 o
  -3  15   5        2.28      -13.33     41.73 o
  -2  15   5       62.85      143.66     43.85 o
  -1  15   5       12.89       54.65     56.36 o
   0  15   5      289.16      258.73     33.83 o
   1  15   5       61.32       83.02     32.70 o
   2  15   5       92.45      140.69     60.12 o
   3  15   5       36.98       45.56     58.75 o
   4  15   5       42.85       58.47     60.33 o
   5  15   5      146.74       79.87     41.33 o
  -7  16   5        3.39       41.31     52.81 o
  -6  16   5      293.80      279.44     53.56 o
  -5  16   5      118.86      294.26     52.48 o
  -4  16   5      739.71      970.26     77.77 o
  -3  16   5       15.63      175.14     49.83 o
  -2  16   5      375.65      410.35     52.94 o
  -1  16   5       33.76       93.05     48.41 o
   0  16   5        0.23       11.58     48.41 o
   1  16   5       34.44       65.62     36.14 o
   2  16   5      185.84      155.84     38.02 o
   3  16   5       42.79       23.58     54.60 o
 -19   0   6      258.33      253.57     56.30 o
 -18   0   6      229.24      233.80     49.70 o
 -17   0   6      777.41      706.15     61.41 o
 -16   0   6      272.07      349.11     43.26 o
 -15   0   6      856.16      819.91     56.39 o
 -14   0   6       71.92       63.90     30.56 o
 -13   0   6      226.49      212.50     31.35 o
 -12   0   6       68.33       40.36     23.96 o
 -11   0   6      197.29      259.38     28.32 o
 -10   0   6     3315.13     3341.52    103.68 o
  -9   0   6       34.05       50.32     18.60 o
  -8   0   6     1332.58     1083.36     44.76 o
  -7   0   6        0.34        6.15     14.41 o
  -6   0   6     5178.92     4932.93    137.14 o
  -5   0   6      271.69      353.30     25.29 o
  -4   0   6      178.13      179.51     12.88 o
  -3   0   6      691.50      822.29     22.52 o
  -2   0   6       50.11      106.01      8.90 o
  -1   0   6     1994.74     2317.70     76.07 o
   0   0   6     1630.22     1907.01     64.56 o
   1   0   6      252.64      276.28     25.20 o
   2   0   6     2915.72     3435.92     79.10 o
   3   0   6     4502.63     5182.00    114.55 o
   4   0   6        9.48       12.57     17.02 o
   5   0   6     1448.95     1570.27     52.25 o
   6   0   6      719.01      769.79     28.72 o
   7   0   6      536.05      497.48     22.20 o
   8   0   6      210.42      152.35     38.30 o
   9   0   6       92.85      136.29     20.43 o
  10   0   6      178.67      145.49     31.93 o
  11   0   6       35.62       -4.86     31.97 o
  12   0   6        2.62      -34.84     34.84 o
  13   0   6      245.62      156.08     43.18 o
  14   0   6       49.92       27.74     45.71 o
 -19   1   6       19.54       68.44     77.58 o
 -18   1   6       31.43       18.73     72.77 o
 -17   1   6       37.02       57.52     29.07 o
 -16   1   6       47.95       38.62     26.17 o
 -15   1   6       73.11       65.70     23.60 o
 -14   1   6       71.04       38.83     21.13 o
 -13   1   6      138.23      100.15     28.57 o
 -12   1   6      494.74      467.81     31.49 o
 -11   1   6       31.92       26.05     15.35 o
 -10   1   6      296.18      288.42     24.25 o
  -9   1   6       44.66       55.29     13.26 o
  -8   1   6      586.26      656.50     24.85 o
  -7   1   6      239.13      198.24     15.33 o
  -6   1   6      979.99      819.96     21.22 o
  -5   1   6      738.22      713.44     18.81 o
  -4   1   6       17.08        9.00      7.25 o
  -3   1   6     2771.55     3233.24     54.18 o
  -2   1   6      933.31      954.30     21.72 o
  -1   1   6     2689.80     3260.03     56.40 o
   0   1   6      151.99      136.68      8.60 o
   1   1   6     2636.46     3320.30     61.46 o
   2   1   6      404.83      482.81     14.68 o
   3   1   6     2661.42     3263.66     53.79 o
   4   1   6      225.96      278.88     13.78 o
   5   1   6       55.25       53.89      8.64 o
   6   1   6      313.47      299.57     16.43 o
   7   1   6        4.00       -9.64      9.64 o
   8   1   6      147.56      157.36     13.35 o
   9   1   6      148.16      146.27     18.12 o
  10   1   6        0.86       19.51     23.28 o
  11   1   6      496.13      453.70     57.05 o
  12   1   6        5.18       -2.50     25.10 o
  13   1   6      420.75      335.68     33.25 o
  14   1   6       15.69      -46.09     46.09 o
  15   1   6       84.26      108.74     53.85 o
 -19   2   6       42.97      -24.15     36.49 o
 -18   2   6        0.29      -32.37     32.37 o
 -17   2   6        1.96      -13.93     29.03 o
 -16   2   6        7.15      -25.69     25.69 o
 -15   2   6      187.96      210.00     26.19 o
 -14   2   6      250.61      293.16     25.57 o
 -13   2   6      739.47      702.53     65.81 o
 -12   2   6      122.52      100.15     18.69 o
 -11   2   6      935.90      805.24     32.37 o
 -10   2   6        5.75       -0.08     21.47 o
  -9   2   6       31.68       24.43     14.24 o
  -8   2   6      573.47      569.03     20.37 o
  -7   2   6     1570.13     1761.86     35.11 o
  -6   2   6      758.10      969.51     23.48 o
  -5   2   6       51.97       27.04      9.45 o
  -4   2   6        0.57        3.52      6.62 o
  -3   2   6     1839.20     1753.33     41.88 o
  -2   2   6      918.87     1088.45     29.68 o
  -1   2   6     1800.55     1882.30     44.88 o
   0   2   6       49.01       62.31      7.01 o
   1   2   6     3705.38     4077.69     61.67 o
   2   2   6       10.82        4.62      7.11 o
   3   2   6     1087.48     1168.52     24.97 o
   4   2   6      983.79     1158.34     25.58 o
   5   2   6       48.57       53.62     10.06 o
   6   2   6        8.45       10.95     10.33 o
   7   2   6      204.67      193.15     14.93 o
   8   2   6      266.62      212.46     14.47 o
   9   2   6        4.28        8.62     13.32 o
  10   2   6      745.10      760.50     31.83 o
  11   2   6      996.22      971.91     60.79 o
  12   2   6     1015.54      812.88     47.51 o
  13   2   6       39.09       11.50     41.11 o
  14   2   6      233.09      104.84     48.70 o
  15   2   6       15.90      -30.10     51.36 o
 -18   3   6       54.04       60.83     44.10 o
 -17   3   6      239.80      308.19     32.55 o
 -16   3   6       21.80       -7.83     26.00 o
 -15   3   6      146.54       97.42     25.15 o
 -14   3   6       20.98       13.58     21.56 o
 -13   3   6      390.32      393.30     30.87 o
 -12   3   6      363.81      358.76     25.80 o
 -11   3   6       39.31       27.26     16.15 o
 -10   3   6       23.82       14.45     19.29 o
  -9   3   6       35.12       16.69     14.73 o
  -8   3   6        6.45        6.12     10.46 o
  -7   3   6     1257.92     1155.73     44.88 o
  -6   3   6      154.91      128.49     25.54 o
  -5   3   6     1460.22     1306.27     28.20 o
  -4   3   6     1179.56     1073.24     24.20 o
  -3   3   6     1266.22     1219.81     33.61 o
  -2   3   6      101.86      118.80     11.49 o
  -1   3   6      320.17      294.10     15.42 o
   0   3   6      148.17      209.95     14.93 o
   1   3   6        3.32        3.15      8.34 o
   2   3   6     1416.68     1599.16     34.48 o
   3   3   6      717.97      871.18     24.94 o
   4   3   6      533.12      537.65     19.50 o
   5   3   6      282.49      315.58     18.22 o
   6   3   6      829.02      867.20     24.52 o
   7   3   6       22.94       29.90     11.93 o
   8   3   6     1723.97     1773.56     37.12 o
   9   3   6      418.59      406.29     22.95 o
  10   3   6      395.35      385.66     24.56 o
  11   3   6       21.68       -7.72     19.48 o
  12   3   6       95.82       51.79     54.21 o
  13   3   6      338.65      244.97     47.21 o
  14   3   6      162.89      139.97     49.58 o
  15   3   6        0.51      -52.44     52.44 o
 -18   4   6      258.42      266.76     36.62 o
 -17   4   6       19.39       24.42     39.49 o
 -16   4   6      819.66      855.48     43.18 o
 -15   4   6      277.79      266.76     35.44 o
 -14   4   6      634.72      576.23     35.20 o
 -13   4   6      108.45       91.79     21.13 o
 -12   4   6       49.28       37.38     18.65 o
 -11   4   6      168.15      161.42     16.34 o
 -10   4   6      178.02      156.38     15.39 o
  -9   4   6        0.03       -7.94     12.03 o
  -8   4   6     2571.85     2374.37     76.48 o
  -7   4   6       16.84       20.33      9.61 o
  -6   4   6     4467.05     4440.82     75.68 o
  -5   4   6      296.11      305.06     22.59 o
  -4   4   6     9810.18     9830.97    155.75 o
  -3   4   6     3869.52     4151.61     61.73 o
  -2   4   6      281.06      218.00     13.75 o
  -1   4   6     1252.77     1394.77     33.34 o
   0   4   6      200.94      226.77     16.00 o
   1   4   6      157.96      202.57     13.40 o
   2   4   6      497.30      554.03     21.30 o
   3   4   6      167.25      205.50     13.34 o
   4   4   6     1843.73     1955.13     37.24 o
   5   4   6     2910.33     2927.53     50.68 o
   6   4   6      275.75      284.05     17.13 o
   7   4   6     1111.70     1057.27     28.13 o
   8   4   6       68.71       64.30     13.82 o
   9   4   6      283.59      274.41     30.81 o
  10   4   6      173.95      140.68     20.44 o
  11   4   6       48.81        8.60     20.53 o
  12   4   6        3.03      -30.21     40.77 o
  13   4   6       69.36       49.67     32.63 o
  14   4   6       40.12      -32.55     46.96 o
 -18   5   6       28.13       17.28     34.42 o
 -17   5   6      119.54       75.16     58.90 o
 -16   5   6      774.05      842.78     45.04 o
 -15   5   6       70.66       44.59     25.58 o
 -14   5   6       12.21      -28.25     28.25 o
 -13   5   6     1079.91     1097.15     52.11 o
 -12   5   6      472.78      429.20     24.99 o
 -11   5   6       85.10       57.62     15.75 o
 -10   5   6     2210.96     2266.89     47.15 o
  -9   5   6     1769.20     1815.11     40.73 o
  -8   5   6     1414.87     1375.23     33.06 o
  -7   5   6        2.56       -9.51     12.99 o
  -6   5   6      649.44      626.62     21.38 o
  -5   5   6      181.39      180.16     10.00 o
  -4   5   6     2910.77     2897.00     53.79 o
  -3   5   6      580.34      514.95     27.48 o
  -2   5   6      905.60      836.21     30.21 o
  -1   5   6       37.96       54.80     10.10 o
   0   5   6      386.38      378.88     20.38 o
   1   5   6     1390.52     1393.18     67.67 o
   2   5   6      995.51      876.13     25.99 o
   3   5   6      605.13      589.90     25.09 o
   4   5   6        0.45       -6.93     12.44 o
   5   5   6       86.74       87.91     12.00 o
   6   5   6      123.71      110.81     13.50 o
   7   5   6       81.29       69.49     13.67 o
   8   5   6      156.13      142.29     16.74 o
   9   5   6       17.83       12.37     19.39 o
  10   5   6       18.56       24.95     21.19 o
  11   5   6      597.64      544.69     38.12 o
  12   5   6        3.80      -12.43     24.06 o
  13   5   6      161.59      193.87     39.63 o
  14   5   6        1.04      -37.09     37.09 o
 -18   6   6       27.94      -27.96     35.39 o
 -17   6   6       37.61       -2.66     31.73 o
 -16   6   6       63.91       40.31     29.62 o
 -15   6   6      316.21      358.82     31.70 o
 -14   6   6       42.71       36.47     24.55 o
 -13   6   6     1713.27     1734.10     52.74 o
 -12   6   6       90.36      105.79     18.12 o
 -11   6   6     1711.95     1700.54     50.49 o
 -10   6   6      506.12      488.05     22.34 o
  -9   6   6     2922.73     2920.90     57.13 o
  -8   6   6      104.17       94.22     16.31 o
  -7   6   6        2.52       12.22     12.85 o
  -6   6   6       51.35       49.13     11.24 o
  -5   6   6      777.61      747.69     23.31 o
  -4   6   6       43.59       57.79      9.24 o
  -3   6   6     1744.89     1541.82     28.77 o
  -2   6   6     2768.28     2898.84     55.59 o
  -1   6   6      124.10       78.96     11.35 o
   0   6   6      578.88      605.21     22.47 o
   1   6   6     1178.59     1107.38     29.33 o
   2   6   6      396.40      439.38     21.62 o
   3   6   6     4182.18     4070.50     75.37 o
   4   6   6       16.08      -12.94     15.57 o
   5   6   6      166.75      193.60     14.40 o
   6   6   6        1.34      -12.96     12.96 o
   7   6   6      454.50      441.88     26.75 o
   8   6   6      130.30      111.01     19.82 o
   9   6   6       27.81       19.01     19.20 o
  10   6   6      386.65      345.42     29.18 o
  11   6   6        9.68       -0.91     32.58 o
  12   6   6      402.30      377.16     44.71 o
  13   6   6       33.74        8.55     34.71 o
  14   6   6       55.64       50.82     57.76 o
 -17   7   6       74.66       88.53     81.80 o
 -16   7   6       87.87      107.60     30.72 o
 -15   7   6      177.63      206.47     29.80 o
 -14   7   6      111.23      108.68     22.16 o
 -13   7   6      341.05      342.61     22.58 o
 -12   7   6       64.17       72.78     17.01 o
 -11   7   6        2.11        5.16     15.26 o
 -10   7   6      625.08      574.13     37.22 o
  -9   7   6      506.88      507.09     24.80 o
  -8   7   6      419.77      377.65     22.46 o
  -7   7   6     2757.26     2642.69     51.99 o
  -6   7   6       10.90        1.21     14.32 o
  -5   7   6     1291.81     1289.53     31.78 o
  -4   7   6       10.18       12.44      9.13 o
  -3   7   6      931.31      871.53     21.35 o
  -2   7   6      561.59      563.89     22.87 o
  -1   7   6        3.26       -1.00     11.02 o
   0   7   6      210.26      178.44     14.30 o
   1   7   6      286.17      294.63     21.70 o
   2   7   6      105.09       97.42     13.86 o
   3   7   6     4022.56     3999.45     75.53 o
   4   7   6       24.45       33.33     14.51 o
   5   7   6       29.24        8.67     13.05 o
   6   7   6       37.74       24.39     16.30 o
   7   7   6       45.17       42.58     17.50 o
   8   7   6      199.82      196.00     21.10 o
   9   7   6       79.16       89.17     21.00 o
  10   7   6      122.28      124.31     22.96 o
  11   7   6       18.43       -4.31     23.94 o
  12   7   6       11.15      -26.11     26.20 o
  13   7   6       75.22       38.62     29.33 o
 -17   8   6      175.36      244.96     60.21 o
 -16   8   6      101.86      156.01     33.27 o
 -15   8   6      160.78      165.42     45.49 o
 -14   8   6       90.39       35.87     23.64 o
 -13   8   6       32.42       46.44     19.34 o
 -12   8   6       65.96       43.87     17.73 o
 -11   8   6       14.69       -7.66     18.69 o
 -10   8   6      138.33      171.49     18.18 o
  -9   8   6       16.63        1.83     16.26 o
  -8   8   6      324.93      324.06     20.16 o
  -7   8   6     1511.86     1542.29     37.70 o
  -6   8   6     2432.01     2458.93     53.25 o
  -5   8   6        1.83       13.26     12.19 o
  -4   8   6      918.39      851.55     30.75 o
  -3   8   6      433.97      368.66     17.31 o
  -2   8   6      285.59      254.55     18.48 o
  -1   8   6      314.84      291.57     18.30 o
   0   8   6      195.63      156.15     14.91 o
   1   8   6       28.22       12.99     13.17 o
   2   8   6        6.77       15.07     14.00 o
   3   8   6      367.20      437.49     25.35 o
   4   8   6     1508.76     1461.11     39.36 o
   5   8   6      110.56      120.10     17.78 o
   6   8   6     1545.37     1581.88     76.90 o
   7   8   6      794.99      881.45     33.88 o
   8   8   6        0.02      -19.61     19.61 o
   9   8   6        6.89       23.45     26.54 o
  10   8   6       33.70       12.86     29.16 o
  11   8   6       24.53       66.80     25.81 o
  12   8   6        0.08      -11.90     27.86 o
  13   8   6        1.64      -16.17     37.82 o
 -16   9   6       57.17       69.41     34.63 o
 -15   9   6       45.76       40.13     31.18 o
 -14   9   6       80.53       48.04     25.24 o
 -13   9   6        0.01       18.63     26.22 o
 -12   9   6      126.59      148.07     22.89 o
 -11   9   6        7.16       32.54     23.04 o
 -10   9   6      266.28      311.29     21.54 o
  -9   9   6       25.89       31.67     14.80 o
  -8   9   6      136.44      139.42     15.21 o
  -7   9   6      144.60      162.22     14.71 o
  -6   9   6      139.97      122.37     15.45 o
  -5   9   6      620.14      601.37     25.61 o
  -4   9   6       44.95       54.58     13.31 o
  -3   9   6      474.59      405.94     36.04 o
  -2   9   6      137.37      118.92     14.96 o
  -1   9   6       79.10       51.33     14.03 o
   0   9   6      689.84      628.70     27.03 o
   1   9   6     1127.73     1117.19     33.72 o
   2   9   6     2615.10     2584.90     55.27 o
   3   9   6      126.41      112.96     17.19 o
   4   9   6       53.55       55.41     17.37 o
   5   9   6        9.04        0.28     17.65 o
   6   9   6       75.30       39.48     19.14 o
   7   9   6        9.62        2.39     19.98 o
   8   9   6      521.22      495.04     33.27 o
   9   9   6        0.10        2.71     36.63 o
  10   9   6      485.91      478.31     36.59 o
  11   9   6       93.30      111.47     27.94 o
  12   9   6       18.93       23.24     29.35 o
 -15  10   6      323.45      336.90     31.91 o
 -14  10   6       39.26       17.91     27.25 o
 -13  10   6      495.71      503.26     33.63 o
 -12  10   6      191.07      214.27     32.21 o
 -11  10   6       11.21       32.14     24.39 o
 -10  10   6      143.06      139.70     18.36 o
  -9  10   6       22.39       37.49     16.60 o
  -8  10   6       11.38       24.98     17.65 o
  -7  10   6        3.55       11.55     14.40 o
  -6  10   6       89.74       82.94     14.33 o
  -5  10   6       11.44        5.63     14.70 o
  -4  10   6        4.01       -3.97     14.17 o
  -3  10   6      129.33       88.28     19.52 o
  -2  10   6       10.74      -11.04     18.65 o
  -1  10   6      648.77      610.00     34.10 o
   0  10   6      119.13      123.88     17.21 o
   1  10   6       69.58       78.08     16.84 o
   2  10   6        2.57        4.58     16.52 o
   3  10   6       81.61       49.50     18.12 o
   4  10   6        6.83      -18.41     18.41 o
   5  10   6        9.44      -18.95     18.95 o
   6  10   6      363.52      313.13     24.56 o
   7  10   6        1.52      -21.05     21.05 o
   8  10   6      270.28      245.38     25.39 o
   9  10   6        3.26      -24.51     24.51 o
  10  10   6      398.53      405.04     36.88 o
  11  10   6       52.10       44.07     28.34 o
 -15  11   6       28.16       89.69     48.66 o
 -14  11   6      142.48      128.19     30.79 o
 -13  11   6       68.21       41.66     27.87 o
 -12  11   6       56.47       45.22     39.40 o
 -11  11   6       89.22      107.73     23.77 o
 -10  11   6        2.38       41.56     21.87 o
  -9  11   6      233.85      252.72     20.05 o
  -8  11   6        1.67        0.64     17.03 o
  -7  11   6      490.62      505.41     25.75 o
  -6  11   6       61.25       84.12     17.87 o
  -5  11   6       79.16       62.60     16.61 o
  -4  11   6        0.79       -5.42     20.57 o
  -3  11   6      123.12      142.00     22.34 o
  -2  11   6      133.71      105.50     21.95 o
  -1  11   6      137.37      117.43     22.24 o
   0  11   6      214.67      213.08     23.97 o
   1  11   6       17.17       20.33     17.92 o
   2  11   6     2335.08     2154.76     52.26 o
   3  11   6      136.80      124.31     20.33 o
   4  11   6      512.42      548.79     33.24 o
   5  11   6       13.36       11.74     37.72 o
   6  11   6      249.22      211.40     25.80 o
   7  11   6       24.81       -3.02     23.30 o
   8  11   6      107.26       69.42     25.17 o
   9  11   6       50.36       11.97     26.68 o
  10  11   6        0.95      -24.96     35.11 o
 -14  12   6       12.78       43.18     49.95 o
 -13  12   6      276.69      236.09     36.76 o
 -12  12   6        0.18      -32.47     43.56 o
 -11  12   6       43.64       44.97     25.88 o
 -10  12   6        7.11      -12.32     24.29 o
  -9  12   6      254.39      315.91     25.96 o
  -8  12   6      148.28      205.10     36.37 o
  -7  12   6      337.90      375.83     49.00 o
  -6  12   6      369.15      435.80     29.07 o
  -5  12   6       84.47       69.23     23.68 o
  -4  12   6       18.62        1.73     32.14 o
  -3  12   6       42.27       17.75     22.10 o
  -2  12   6      166.85      126.27     24.07 o
  -1  12   6       35.26       26.73     22.78 o
   0  12   6        5.03      -18.37     22.69 o
   1  12   6      176.42      112.47     25.06 o
   2  12   6        0.18        9.11     23.71 o
   3  12   6      148.79      137.27     22.17 o
   4  12   6      130.96      126.63     23.37 o
   5  12   6       64.19       60.74     23.86 o
   6  12   6        9.42      -11.66     24.08 o
   7  12   6        0.82      -30.75     30.75 o
   8  12   6        0.69      -17.28     32.88 o
   9  12   6        0.44      -36.20     36.20 o
 -12  13   6       34.94       91.43     50.95 o
 -11  13   6        7.69       49.60     58.45 o
 -10  13   6      220.01      275.46     28.93 o
  -9  13   6        1.01       14.96     29.89 o
  -8  13   6      168.16      200.39     31.06 o
  -7  13   6      148.04      137.10     41.02 o
  -6  13   6        0.21      -12.57     60.56 o
  -5  13   6      311.02      379.98     62.47 o
  -4  13   6      230.38      161.56     38.70 o
  -3  13   6      246.24      226.56     28.30 o
  -2  13   6       38.46       -4.87     25.26 o
  -1  13   6      168.62      141.72     27.45 o
   0  13   6      141.25      177.24     45.20 o
   1  13   6      483.43      406.77     35.02 o
   2  13   6      147.98      146.03     29.09 o
   3  13   6        7.63        4.55     28.17 o
   4  13   6      150.97      188.93     31.25 o
   5  13   6       69.19      103.24     31.67 o
   6  13   6       70.64       69.61     32.38 o
   7  13   6      243.49      254.06     72.23 o
   8  13   6       28.77        3.14     69.73 o
 -11  14   6      111.46      186.59     44.43 o
 -10  14   6        2.05       10.75     34.86 o
  -9  14   6       53.94      152.88     49.08 o
  -8  14   6       33.04       23.17     46.50 o
  -7  14   6       21.73      116.92     44.14 o
  -6  14   6       47.74      129.88     43.14 o
  -5  14   6        2.03      -28.90     39.86 o
  -4  14   6       41.82       24.66     28.42 o
  -3  14   6       90.31       66.57     28.87 o
  -2  14   6       51.98       72.88     29.11 o
  -1  14   6       71.71       87.40     79.74 o
   0  14   6      176.99      102.89     29.52 o
   1  14   6       43.60       27.10     71.87 o
   2  14   6        2.21       -3.57     29.94 o
   3  14   6        1.75       -6.43     30.85 o
   4  14   6        2.40       15.48     31.48 o
   5  14   6       65.69       25.47     38.45 o
   6  14   6        0.04      -30.11     35.24 o
  -9  15   6      260.22      377.26     57.63 o
  -8  15   6       42.94      -44.88     50.95 o
  -7  15   6      170.83      132.41     50.24 o
  -6  15   6       46.74       33.96     46.46 o
  -5  15   6       38.87       81.01     47.04 o
  -4  15   6       22.45       81.34     45.47 o
  -3  15   6       40.96       66.06     44.59 o
  -2  15   6       51.29       30.24     37.41 o
  -1  15   6      158.71      206.40     74.90 o
   0  15   6      221.67      226.52     34.99 o
   1  15   6        0.34       12.20     33.24 o
   2  15   6       91.12      119.89     48.19 o
   3  15   6        8.02      -18.90     34.36 o
   4  15   6        7.77      -11.13     45.61 o
  -5  16   6        1.05       39.98     50.78 o
  -4  16   6       29.98       69.71     50.32 o
  -3  16   6       46.10       28.07     49.53 o
  -2  16   6       46.06       -6.10     47.92 o
  -1  16   6       20.54       -8.22     36.89 o
   0  16   6        0.27      -36.81     36.81 o
   1  16   6        4.80       16.77     56.18 o
   2  16   6        4.17      -55.55     55.55 o
 -19   1   7       30.40        8.81     36.73 o
 -18   1   7       21.89      -20.10     32.58 o
 -17   1   7       40.18       30.73     29.87 o
 -16   1   7       75.25       88.36     26.31 o
 -15   1   7       75.40       43.85     35.27 o
 -14   1   7       39.89       45.33     27.20 o
 -13   1   7      205.34      185.57     22.41 o
 -12   1   7      426.64      386.91     28.41 o
 -11   1   7      350.23      389.84     26.82 o
 -10   1   7      541.50      501.21     26.30 o
  -9   1   7      680.77      687.11     42.35 o
  -8   1   7       40.01       27.99     12.27 o
  -7   1   7       51.76       36.47      9.56 o
  -6   1   7      112.83      127.53     13.05 o
  -5   1   7      202.26      240.65     14.29 o
  -4   1   7     2332.93     2672.81     46.94 o
  -3   1   7        1.38        5.39      9.11 o
  -2   1   7      302.75      449.98     16.51 o
  -1   1   7     2354.54     2918.27     61.01 o
   0   1   7      554.07      625.98     25.27 o
   1   1   7      206.25      190.59     12.32 o
   2   1   7      626.05      748.85     20.83 o
   3   1   7       24.48       33.85      8.03 o
   4   1   7      454.53      509.83     17.16 o
   5   1   7      409.01      498.15     17.83 o
   6   1   7      165.33      156.37     11.55 o
   7   1   7      261.32      311.47     23.77 o
   8   1   7       66.29       45.80     16.66 o
   9   1   7      497.94      547.50     30.48 o
  10   1   7        5.31      -15.09     40.44 o
  11   1   7      121.87       76.91     26.26 o
  12   1   7      365.13      218.11     30.57 o
  13   1   7        9.46      -30.40     30.40 o
  14   1   7      110.93       33.22     50.49 o
 -19   2   7        5.88        2.54     36.76 o
 -18   2   7       11.38       -6.92     33.04 o
 -17   2   7       10.79       -6.50     40.38 o
 -16   2   7        0.00      -13.38     25.93 o
 -15   2   7      498.93      416.49     34.80 o
 -14   2   7       77.09       84.35     22.24 o
 -13   2   7      271.55      273.13     23.53 o
 -12   2   7        9.79       -1.70     23.52 o
 -11   2   7      106.18       85.92     17.02 o
 -10   2   7       19.87       -7.62     14.67 o
  -9   2   7      333.53      319.30     25.35 o
  -8   2   7      483.87      440.81     19.51 o
  -7   2   7      560.38      517.22     19.62 o
  -6   2   7     1112.32     1114.05     41.85 o
  -5   2   7       42.70       55.43      8.62 o
  -4   2   7      924.45      997.99     33.38 o
  -3   2   7       73.35      106.11     11.95 o
  -2   2   7      615.69      698.07     29.44 o
  -1   2   7      188.38      316.61     15.26 o
   0   2   7      213.47      272.68     23.35 o
   1   2   7       25.84       23.40      7.94 o
   2   2   7      330.78      396.28     15.85 o
   3   2   7       61.55       72.94     10.00 o
   4   2   7        0.27        8.14     10.08 o
   5   2   7       31.04       32.96     11.49 o
   6   2   7      339.63      335.47     27.68 o
   7   2   7      359.76      401.42     22.15 o
   8   2   7      470.95      438.98     28.78 o
   9   2   7       18.12        7.72     17.98 o
  10   2   7      318.22      285.66     26.89 o
  11   2   7      150.25       92.43     26.44 o
  12   2   7        9.10      -28.03     28.03 o
  13   2   7       77.92       -5.31     45.05 o
  14   2   7        8.43      -49.04     50.12 o
 -18   3   7       41.11        5.85     32.63 o
 -17   3   7      118.11      147.17     30.58 o
 -16   3   7       56.82       25.19     40.01 o
 -15   3   7       95.57       65.66     30.91 o
 -14   3   7      519.25      622.36     36.49 o
 -13   3   7       28.22        4.46     19.88 o
 -12   3   7     1029.88      945.15     37.51 o
 -11   3   7      240.09      213.57     20.12 o
 -10   3   7      225.61      197.64     15.65 o
  -9   3   7      130.58      133.45     13.76 o
  -8   3   7        1.76        2.34     15.85 o
  -7   3   7      859.07      802.60     37.08 o
  -6   3   7        0.00       -0.81     12.57 o
  -5   3   7     3076.58     3129.95     55.34 o
  -4   3   7     2082.83     2264.87     41.97 o
  -3   3   7      299.21      245.24     19.91 o
  -2   3   7     2363.03     2432.46     56.55 o
  -1   3   7     2984.72     3407.38     62.24 o
   0   3   7     1594.82     1643.66     67.58 o
   1   3   7      443.14      467.82     19.62 o
   2   3   7       91.64      139.65     12.06 o
   3   3   7      388.02      491.67     28.25 o
   4   3   7       19.71       33.53     10.76 o
   5   3   7      310.81      320.93     18.41 o
   6   3   7        0.04      -10.20     12.56 o
   7   3   7     1782.61     1830.32     38.48 o
   8   3   7      115.94       83.89     14.89 o
   9   3   7      442.39      423.88     38.43 o
  10   3   7        3.33       -2.90     19.63 o
  11   3   7      195.32      152.13     29.41 o
  12   3   7        0.94       10.96     41.06 o
  13   3   7       20.99       40.15     46.50 o
  14   3   7        0.80      -51.90     51.90 o
 -18   4   7       37.48       -2.46     32.73 o
 -17   4   7       28.44       -6.41     29.76 o
 -16   4   7       23.88       34.61     32.30 o
 -15   4   7        0.82        8.13     24.57 o
 -14   4   7        4.09      -22.36     22.36 o
 -13   4   7      170.91      169.18     35.58 o
 -12   4   7        9.96       35.56     22.67 o
 -11   4   7       29.66       -9.17     14.74 o
 -10   4   7      125.15      100.03     15.13 o
  -9   4   7      606.78      522.60     23.18 o
  -8   4   7      141.92      186.70     16.77 o
  -7   4   7      766.09      730.31     28.57 o
  -6   4   7     2862.76     2830.14     52.31 o
  -5   4   7       11.44        1.25      8.75 o
  -4   4   7        0.66       -3.08      8.01 o
  -3   4   7       40.26       53.37     10.03 o
  -2   4   7      420.69      593.46     32.94 o
  -1   4   7       13.16        5.24      8.14 o
   0   4   7       26.19       18.13     12.72 o
   1   4   7       82.63      101.07     11.46 o
   2   4   7        3.51        9.28     11.04 o
   3   4   7     1254.66     1449.79     35.44 o
   4   4   7      911.47      896.54     25.68 o
   5   4   7     1742.14     1768.81     36.72 o
   6   4   7       89.43       76.87     13.74 o
   7   4   7       26.35       17.73     14.01 o
   8   4   7       61.86       29.59     14.99 o
   9   4   7       47.86       19.54     16.02 o
  10   4   7       51.87       14.04     37.26 o
  11   4   7       73.64       66.43     29.03 o
  12   4   7       19.57      -31.25     31.25 o
  13   4   7       25.04      -10.38     47.38 o
  14   4   7        0.85      -53.44     53.44 o
 -18   5   7        8.93      -30.35     34.81 o
 -17   5   7      292.62      314.59     42.37 o
 -16   5   7      432.88      418.42     34.10 o
 -15   5   7      397.03      448.10     35.11 o
 -14   5   7       74.21       71.79     34.03 o
 -13   5   7        9.17       11.46     20.66 o
 -12   5   7       70.39       33.15     16.81 o
 -11   5   7      788.66      781.67     28.81 o
 -10   5   7      244.39      226.12     15.58 o
  -9   5   7     2003.00     2014.17     53.57 o
  -8   5   7      387.73      334.34     20.74 o
  -7   5   7      607.05      544.82     22.12 o
  -6   5   7       20.57       11.82     10.31 o
  -5   5   7     2617.46     2559.61     42.50 o
  -4   5   7       54.14       59.56      8.36 o
  -3   5   7       24.45       14.13     10.08 o
  -2   5   7       51.18       49.52     10.46 o
  -1   5   7       59.18       84.48     11.53 o
   0   5   7      376.18      460.12     20.74 o
   1   5   7       85.66      107.90     12.43 o
   2   5   7     1832.23     1903.98     41.83 o
   3   5   7      818.29      842.99     27.95 o
   4   5   7      718.88      719.18     27.82 o
   5   5   7       22.05       37.69     13.02 o
   6   5   7      478.76      497.76     24.27 o
   7   5   7     1006.54      989.91     39.36 o
   8   5   7      155.14      143.24     16.90 o
   9   5   7       82.52       77.71     20.28 o
  10   5   7       32.76        3.93     21.59 o
  11   5   7        1.60      -38.45     41.62 o
  12   5   7       77.99       39.66     50.07 o
  13   5   7       41.98       54.99     43.95 o
 -18   6   7        0.00      -47.50     47.50 o
 -17   6   7        0.51      -32.41     32.41 o
 -16   6   7       14.39       18.22     29.81 o
 -15   6   7        6.97       -1.11     27.00 o
 -14   6   7       66.20       89.53     28.40 o
 -13   6   7      127.39      169.58     33.28 o
 -12   6   7      342.23      359.83     20.96 o
 -11   6   7      447.98      413.39     23.31 o
 -10   6   7       58.57       49.61     18.85 o
  -9   6   7      790.70      876.69     29.47 o
  -8   6   7      354.62      337.52     21.01 o
  -7   6   7       32.30       50.69     12.58 o
  -6   6   7      539.36      520.41     22.40 o
  -5   6   7     3543.94     3356.61     66.91 o
  -4   6   7      239.74      230.06     16.64 o
  -3   6   7       20.54        2.17     11.85 o
  -2   6   7      259.83      245.83     16.45 o
  -1   6   7      166.09      137.47     13.23 o
   0   6   7      240.16      206.22     19.08 o
   1   6   7      363.51      349.68     31.39 o
   2   6   7     1217.09     1232.89     33.20 o
   3   6   7      471.88      450.82     24.52 o
   4   6   7       14.97        1.36     14.68 o
   5   6   7      507.89      505.32     24.52 o
   6   6   7       65.06       69.48     14.98 o
   7   6   7       18.14       -1.35     17.84 o
   8   6   7        8.24        9.78     18.89 o
   9   6   7       67.96       28.18     20.96 o
  10   6   7      473.40      487.04     34.74 o
  11   6   7       12.76       22.61     25.18 o
  12   6   7      175.65      157.18     60.08 o
  13   6   7        0.34      -19.81     54.52 o
 -17   7   7       56.74       40.77     36.25 o
 -16   7   7       54.57       56.52     37.45 o
 -15   7   7       14.56       23.45     25.31 o
 -14   7   7        1.12      -14.33     21.81 o
 -13   7   7       63.64       11.54     18.42 o
 -12   7   7       96.12       83.97     17.97 o
 -11   7   7      221.10      235.28     20.86 o
 -10   7   7      622.25      582.09     33.13 o
  -9   7   7      218.30      215.62     17.52 o
  -8   7   7     1013.16     1053.32     31.29 o
  -7   7   7       64.20       29.88     16.57 o
  -6   7   7     1086.84     1169.85     31.62 o
  -5   7   7      217.60      239.81     17.37 o
  -4   7   7     1030.17      965.08     23.87 o
  -3   7   7      266.57      257.10     17.67 o
  -2   7   7      885.34      752.52     29.03 o
  -1   7   7      183.42      199.96     17.84 o
   0   7   7     3758.20     3429.69     65.98 o
   1   7   7      288.15      301.08     28.33 o
   2   7   7     3990.64     3946.17    110.76 o
   3   7   7      167.70      195.97     43.33 o
   4   7   7      661.82      634.63     28.98 o
   5   7   7        0.38        6.01     14.42 o
   6   7   7       29.07       45.31     18.29 o
   7   7   7      176.30      154.08     21.65 o
   8   7   7      298.39      256.04     23.35 o
   9   7   7      128.95      137.34     36.71 o
  10   7   7        0.27      -24.10     24.10 o
  11   7   7      956.18     1095.78    140.11 o
  12   7   7        3.47      -35.51     35.51 o
 -17   8   7       11.02      -45.76     47.08 o
 -16   8   7      170.19      161.88     34.13 o
 -15   8   7       66.97       58.28     33.82 o
 -14   8   7       18.43       23.41     21.40 o
 -13   8   7        1.34       -3.02     19.71 o
 -12   8   7      425.67      431.32     25.12 o
 -11   8   7      626.15      623.61     58.32 o
 -10   8   7       11.10      -18.95     18.95 o
  -9   8   7      264.20      231.94     19.06 o
  -8   8   7       23.37       16.34     15.08 o
  -7   8   7       60.29       68.15     14.76 o
  -6   8   7     1691.25     1644.59     39.10 o
  -5   8   7      265.02      236.58     16.26 o
  -4   8   7      575.79      568.24     23.28 o
  -3   8   7      340.33      319.63     21.30 o
  -2   8   7      131.45      121.37     14.96 o
  -1   8   7      828.91      771.35     27.71 o
   0   8   7      164.68      147.38     15.76 o
   1   8   7      195.88      179.69     16.57 o
   2   8   7       60.61       48.35     15.11 o
   3   8   7       67.64       55.59     16.26 o
   4   8   7     1208.46     1123.79     36.10 o
   5   8   7       37.14       20.09     17.54 o
   6   8   7       84.90       81.28     21.98 o
   7   8   7        1.32      -12.45     20.15 o
   8   8   7      116.25      128.38     33.03 o
   9   8   7      578.82      603.20     44.38 o
  10   8   7       63.84       26.05     25.45 o
  11   8   7       38.40       21.92     27.88 o
  12   8   7       35.06       17.70     37.59 o
 -16   9   7       98.09       92.76     34.64 o
 -15   9   7      189.47      186.91     50.84 o
 -14   9   7        1.43      -25.46     25.46 o
 -13   9   7       24.78       38.68     24.11 o
 -12   9   7      384.85      399.48     23.84 o
 -11   9   7      596.02      646.00     39.72 o
 -10   9   7      331.16      330.70     22.25 o
  -9   9   7      146.30      150.43     18.49 o
  -8   9   7        7.96       23.87     16.40 o
  -7   9   7      683.18      709.49     29.19 o
  -6   9   7       71.15       89.55     15.32 o
  -5   9   7      620.20      642.77     26.34 o
  -4   9   7      552.45      485.22     30.55 o
  -3   9   7      258.25      202.35     21.86 o
  -2   9   7        1.66      -14.50     14.50 o
  -1   9   7      155.28      121.57     16.71 o
   0   9   7        0.24      -11.74     15.09 o
   1   9   7      196.94      237.79     18.90 o
   2   9   7      130.61      122.18     17.40 o
   3   9   7       10.93        1.92     17.13 o
   4   9   7      201.77      205.84     20.53 o
   5   9   7      126.84      141.72     20.75 o
   6   9   7      341.58      339.81     52.34 o
   7   9   7      319.20      239.03     24.42 o
   8   9   7        3.79      -23.07     23.07 o
   9   9   7      144.12      122.90     30.16 o
  10   9   7       15.64       10.35     26.53 o
  11   9   7       10.01       14.18     39.00 o
 -15  10   7      289.50      346.18     32.97 o
 -14  10   7      119.85      105.98     28.27 o
 -13  10   7      586.73      540.64     37.70 o
 -12  10   7      365.18      313.85     27.38 o
 -11  10   7      207.76      200.81     23.14 o
 -10  10   7      204.70      189.68     22.76 o
  -9  10   7      596.84      600.99     32.13 o
  -8  10   7       67.95       47.98     18.31 o
  -7  10   7       11.98        4.25     16.93 o
  -6  10   7      401.93      374.05     31.81 o
  -5  10   7      394.76      373.54     30.84 o
  -4  10   7       38.80       34.23     29.11 o
  -3  10   7      633.03      578.55     33.41 o
  -2  10   7      528.27      579.01     36.10 o
  -1  10   7      759.67      783.14     56.99 o
   0  10   7      830.82      812.80     32.26 o
   1  10   7      223.67      191.17     19.65 o
   2  10   7      556.63      514.59     30.14 o
   3  10   7      408.86      347.47     23.05 o
   4  10   7      216.63      169.58     21.99 o
   5  10   7      213.00      147.56     22.62 o
   6  10   7      345.70      367.28     26.44 o
   7  10   7        0.59      -22.98     22.98 o
   8  10   7       17.36      -19.32     24.58 o
   9  10   7        7.21       29.76     26.57 o
  10  10   7      368.33      351.44     32.14 o
  11  10   7        5.21      -54.81     54.81 o
 -14  11   7      135.91      132.13     41.20 o
 -13  11   7       24.22        3.02     28.30 o
 -12  11   7       71.49       27.74     40.94 o
 -11  11   7        1.74      -19.16     33.03 o
 -10  11   7      170.45      225.88     32.03 o
  -9  11   7      203.14      210.49     22.95 o
  -8  11   7      226.34      242.49     22.11 o
  -7  11   7       47.12        7.42     24.14 o
  -6  11   7      223.69      209.36     26.19 o
  -5  11   7       41.98       52.52     22.18 o
  -4  11   7      266.09      228.89     25.42 o
  -3  11   7       12.76      -19.41     20.93 o
  -2  11   7      333.33      306.52     51.80 o
  -1  11   7       20.98        7.76     22.16 o
   0  11   7      316.99      302.79     27.96 o
   1  11   7      382.34      329.76     50.98 o
   2  11   7       49.98       45.80     21.09 o
   3  11   7      169.05      169.80     22.50 o
   4  11   7        0.78      -21.24     21.24 o
   5  11   7        0.91      -16.22     22.62 o
   6  11   7      391.91      353.16     28.15 o
   7  11   7       30.82       -6.44     24.89 o
   8  11   7        4.79      -26.52     26.52 o
   9  11   7       82.15       44.94     34.00 o
  10  11   7        6.18      -33.92     53.56 o
 -13  12   7       49.85       32.71     32.26 o
 -12  12   7       27.57        4.15     45.26 o
 -11  12   7      231.98      281.41     34.31 o
 -10  12   7       15.33       19.46     42.60 o
  -9  12   7      199.70      178.93     29.32 o
  -8  12   7      856.72      898.87     60.04 o
  -7  12   7       65.21       82.15     26.95 o
  -6  12   7     1001.05     1095.05     55.72 o
  -5  12   7       67.29      108.43     25.63 o
  -4  12   7      355.78      363.86     61.12 o
  -3  12   7        6.43       16.09     23.41 o
  -2  12   7      188.66      188.64     26.39 o
  -1  12   7       79.18       82.09     25.35 o
   0  12   7      104.43      108.52     25.73 o
   1  12   7      222.99      206.14     28.04 o
   2  12   7       18.05       47.63     26.12 o
   3  12   7     1062.60     1129.47     79.48 o
   4  12   7      651.45      728.91     38.90 o
   5  12   7      623.71      728.20     40.39 o
   6  12   7       91.34       69.32     26.76 o
   7  12   7       25.53      -30.94     30.94 o
   8  12   7       91.34       24.54     29.26 o
   9  12   7       86.63       97.45     54.97 o
 -12  13   7        0.86       70.06     36.44 o
 -11  13   7       28.58       46.02     54.81 o
 -10  13   7       25.34        9.80     47.58 o
  -9  13   7      333.61      408.61     52.11 o
  -8  13   7      103.23      174.60     45.71 o
  -7  13   7      590.28      651.76     43.45 o
  -6  13   7        7.15        6.50     28.04 o
  -5  13   7      201.74      192.89     29.69 o
  -4  13   7      118.18       98.87     27.46 o
  -3  13   7        0.01       -4.22     26.06 o
  -2  13   7      104.39      117.16     27.95 o
  -1  13   7      113.85       79.85     28.20 o
   0  13   7       17.73       14.90     27.71 o
   1  13   7      194.91      234.29     63.34 o
   2  13   7       31.71      -24.63     29.02 o
   3  13   7      109.94       99.81     31.01 o
   4  13   7      536.68      550.47     44.70 o
   5  13   7       92.81       74.34     26.67 o
   6  13   7       87.78       88.39     34.85 o
   7  13   7       95.53      100.01     49.12 o
 -10  14   7       11.55       89.02     51.69 o
  -9  14   7        2.74      -21.92     48.75 o
  -8  14   7      105.34       32.05     48.21 o
  -7  14   7        1.79       80.97     45.71 o
  -6  14   7       30.88       13.33     44.43 o
  -5  14   7      178.57      278.69     46.01 o
  -4  14   7      182.06      170.48     30.84 o
  -3  14   7      114.19       51.91     30.28 o
  -2  14   7       82.31       66.70     29.90 o
  -1  14   7      544.45      684.69     45.40 o
   0  14   7      259.05      215.39     33.81 o
   1  14   7      180.09      220.58     59.52 o
   2  14   7       23.06       23.78     76.73 o
   3  14   7      196.53      289.73     49.16 o
   4  14   7       19.60       -1.87     33.80 o
   5  14   7       28.98       53.01     35.98 o
  -7  15   7      102.61      166.17     52.32 o
  -6  15   7        4.96       72.91     47.92 o
  -5  15   7       10.46      -47.62     47.62 o
  -4  15   7      115.43       76.61     48.41 o
  -3  15   7        6.33      -19.98     33.34 o
  -2  15   7      130.88      113.93     58.03 o
  -1  15   7        2.34        0.40     34.03 o
   0  15   7       44.82      -12.45     41.19 o
   1  15   7       86.70       91.60     36.28 o
   2  15   7       10.71      -24.60     36.12 o
   3  15   7      227.29      270.84     58.17 o
  -2  16   7        0.56      -26.24     56.01 o
  -1  16   7       33.59      -19.14     56.63 o
 -19   0   8       89.59      -17.73     51.78 o
 -18   0   8      199.25      258.84     49.53 o
 -17   0   8      164.72      129.01     43.18 o
 -16   0   8       97.05      120.66     38.66 o
 -15   0   8       87.62       63.28     34.17 o
 -14   0   8      233.06      196.39     34.59 o
 -13   0   8     1106.17      870.24     51.78 o
 -12   0   8      286.12      319.75     32.55 o
 -11   0   8       19.96       26.61     23.92 o
 -10   0   8      605.64      572.07     40.73 o
  -9   0   8      115.45      164.05     23.83 o
  -8   0   8     3713.46     3567.43    106.87 o
  -7   0   8     1419.96     1452.03     54.77 o
  -6   0   8      227.09      204.08     20.55 o
  -5   0   8      556.34      672.83     23.75 o
  -4   0   8      108.98      163.12     10.94 o
  -3   0   8      675.06      870.26     41.82 o
  -2   0   8      492.04      499.21     33.67 o
  -1   0   8      163.10      198.05     21.67 o
   0   0   8        9.64        8.55     16.98 o
   1   0   8      738.89      941.36     34.27 o
   2   0   8     1828.09     2207.59     58.53 o
   3   0   8     3055.45     3546.30     84.92 o
   4   0   8      880.86     1037.33     39.22 o
   5   0   8     1951.07     2455.34     65.97 o
   6   0   8        5.86        9.74     19.39 o
   7   0   8      475.76      489.66     55.18 o
   8   0   8      162.39       90.47     32.10 o
   9   0   8       84.04       85.99     34.42 o
  10   0   8       30.12       13.87     35.75 o
  11   0   8      680.80      535.87     68.88 o
  12   0   8      180.46      126.10     45.51 o
  13   0   8      489.24      364.10     54.85 o
 -19   1   8        0.53      -18.97     36.80 o
 -18   1   8        0.00       -7.26     39.42 o
 -17   1   8        6.39      -29.07     29.07 o
 -16   1   8      156.34      173.59     28.33 o
 -15   1   8      100.49       73.42     24.65 o
 -14   1   8      553.40      525.25     38.14 o
 -13   1   8       73.73       27.32     20.54 o
 -12   1   8      187.54      153.55     20.59 o
 -11   1   8       53.71       47.15     19.68 o
 -10   1   8       29.14       23.72     15.16 o
  -9   1   8     1727.84     1665.13     44.27 o
  -8   1   8        1.48       13.24     12.84 o
  -7   1   8      529.48      507.21     19.81 o
  -6   1   8       24.56       21.26      9.42 o
  -5   1   8        7.93        1.81     12.44 o
  -4   1   8     1592.74     1770.94     43.19 o
  -3   1   8     1952.99     2324.37     44.40 o
  -2   1   8      829.14      865.47     22.88 o
  -1   1   8       21.01       26.33      8.94 o
   0   1   8     1505.64     1755.40     45.86 o
   1   1   8      847.03      954.68     27.20 o
   2   1   8      208.63      256.15     17.44 o
   3   1   8     2659.86     2908.61     64.77 o
   4   1   8      498.73      557.43     22.54 o
   5   1   8        0.01       -7.58     12.84 o
   6   1   8      344.22      370.03     27.70 o
   7   1   8     1180.32     1215.74     38.92 o
   8   1   8        6.75       20.01     21.97 o
   9   1   8      980.91      982.82     48.32 o
  10   1   8      326.99      250.59     29.46 o
  11   1   8      278.32      183.02     30.95 o
  12   1   8        6.38      -20.29     30.62 o
  13   1   8       11.10      -12.44     33.86 o
 -18   2   8       15.59      -11.10     33.32 o
 -17   2   8      140.01       88.86     69.26 o
 -16   2   8       32.54      -16.27     26.55 o
 -15   2   8      573.90      501.57     37.14 o
 -14   2   8      313.40      268.88     26.16 o
 -13   2   8     1012.30     1030.59     40.49 o
 -12   2   8      139.85       90.88     31.00 o
 -11   2   8      878.56      756.95     33.42 o
 -10   2   8       20.40       13.06     15.52 o
  -9   2   8      183.94      159.24     14.13 o
  -8   2   8       65.30       48.24     18.65 o
  -7   2   8     1266.13     1185.64     28.16 o
  -6   2   8        0.40       -2.73     11.14 o
  -5   2   8      510.71      470.57     17.99 o
  -4   2   8       12.37       11.83      8.05 o
  -3   2   8     1909.35     2001.86     54.62 o
  -2   2   8     1080.71     1129.83     27.20 o
  -1   2   8     1062.83     1089.77     26.35 o
   0   2   8     2121.24     2325.43     39.66 o
   1   2   8     2349.16     2761.59     55.28 o
   2   2   8      483.22      536.45     18.53 o
   3   2   8       13.00        3.35      9.36 o
   4   2   8      501.94      584.87     22.50 o
   5   2   8      253.52      265.05     20.14 o
   6   2   8      163.86      173.25     18.34 o
   7   2   8      584.17      693.14     32.35 o
   8   2   8      572.71      619.31     34.25 o
   9   2   8      212.42      203.88     25.84 o
  10   2   8      886.92      880.94     49.94 o
  11   2   8        0.84      -27.92     27.92 o
  12   2   8      188.24       93.51     45.96 o
  13   2   8       51.82       -8.59     49.20 o
 -18   3   8        0.63       22.39     42.39 o
 -17   3   8      223.19      282.90     48.64 o
 -16   3   8       39.98        2.84     27.52 o
 -15   3   8      313.21      331.30     29.41 o
 -14   3   8      317.82      279.17     27.46 o
 -13   3   8       11.20      -20.50     20.50 o
 -12   3   8      264.67      290.01     23.15 o
 -11   3   8     1373.04     1378.84     59.35 o
 -10   3   8        4.08      -10.00     13.35 o
  -9   3   8      294.81      241.33     17.88 o
  -8   3   8      464.42      371.28     20.02 o
  -7   3   8     3172.13     2979.73     67.93 o
  -6   3   8      315.03      290.91     30.98 o
  -5   3   8      311.96      333.58     17.27 o
  -4   3   8      563.72      576.78     26.28 o
  -3   3   8      685.42      797.79     31.85 o
  -2   3   8      133.17      140.76     10.29 o
  -1   3   8        5.88       -8.50      8.50 o
   0   3   8      351.85      357.70     16.64 o
   1   3   8      108.22      107.54     10.39 o
   2   3   8     1109.21     1293.96     35.54 o
   3   3   8       27.85       30.49     11.36 o
   4   3   8     2031.53     2203.15     51.17 o
   5   3   8     2272.02     2500.52     56.86 o
   6   3   8       17.08       22.07     16.84 o
   7   3   8        2.81      -16.43     17.77 o
   8   3   8       21.17       -0.79     19.17 o
   9   3   8       48.39       33.90     22.89 o
  10   3   8        1.11      -22.23     22.23 o
  11   3   8      128.49       24.79     41.40 o
  12   3   8       34.11      -27.28     44.05 o
  13   3   8        2.30      -48.79     50.32 o
 -18   4   8      625.31      685.31     47.96 o
 -17   4   8        5.95      -30.03     30.03 o
 -16   4   8      404.59      478.86     36.38 o
 -15   4   8      175.94      139.72     27.64 o
 -14   4   8       22.41       13.89     23.55 o
 -13   4   8        0.01       20.99     21.49 o
 -12   4   8      671.85      641.13     34.32 o
 -11   4   8        5.43        3.56     15.39 o
 -10   4   8      512.35      469.69     24.52 o
  -9   4   8      120.07      122.89     13.11 o
  -8   4   8     4401.79     4345.14     95.51 o
  -7   4   8        1.00       -0.42     12.61 o
  -6   4   8     2327.95     2407.32     69.82 o
  -5   4   8      203.58      216.12     14.78 o
  -4   4   8      514.19      544.66     37.26 o
  -3   4   8      340.81      354.51     20.91 o
  -2   4   8      101.55      114.84     11.92 o
  -1   4   8       81.08       72.97      9.91 o
   0   4   8      270.44      320.66     21.15 o
   1   4   8      224.70      251.07     16.40 o
   2   4   8     1916.14     2123.27     45.24 o
   3   4   8     3813.16     4335.95    182.15 o
   4   4   8        4.98       10.50     12.55 o
   5   4   8       72.78      109.26     14.49 o
   6   4   8      322.70      375.33     33.36 o
   7   4   8      333.34      296.72     18.70 o
   8   4   8       93.21       70.19     20.41 o
   9   4   8       49.19       19.26     21.31 o
  10   4   8       62.06       53.71     29.37 o
  11   4   8      185.12      242.77     50.07 o
  12   4   8       42.93      -46.63     46.63 o
  13   4   8      429.80      321.00     58.46 o
 -18   5   8        0.99       28.16     64.67 o
 -17   5   8      110.39       67.87     32.03 o
 -16   5   8      142.99      161.64     30.27 o
 -15   5   8       80.54       64.54     26.84 o
 -14   5   8     1118.65     1133.50    113.46 o
 -13   5   8      223.66      201.16     23.99 o
 -12   5   8      646.67      607.96     28.97 o
 -11   5   8      154.52      161.57     18.10 o
 -10   5   8       96.17       87.82     14.23 o
  -9   5   8       15.54       10.38     26.97 o
  -8   5   8      315.93      296.87     19.03 o
  -7   5   8      467.98      481.16     25.50 o
  -6   5   8      775.83      709.42     27.33 o
  -5   5   8      254.09      271.79     16.33 o
  -4   5   8      872.03      840.62     26.99 o
  -3   5   8      389.47      360.74     20.84 o
  -2   5   8       84.90       96.96     12.20 o
  -1   5   8      982.12      971.86     28.91 o
   0   5   8      899.48      868.50     41.46 o
   1   5   8       88.77       92.45     13.66 o
   2   5   8        1.53      -10.50     12.95 o
   3   5   8        0.02       22.33     14.27 o
   4   5   8       13.02        0.80     13.25 o
   5   5   8      108.11       85.23     14.93 o
   6   5   8      283.22      245.11     29.18 o
   7   5   8        0.62      -16.02     16.02 o
   8   5   8        9.70        2.11     17.41 o
   9   5   8      304.64      264.09     75.98 o
  10   5   8        5.88      -35.95     64.81 o
  11   5   8      421.62      397.67    104.53 o
  12   5   8        7.31      -16.55     38.57 o
 -18   6   8      126.13       95.21     50.41 o
 -17   6   8      122.81       92.29     33.93 o
 -16   6   8       48.00       25.82     30.35 o
 -15   6   8      482.07      553.42     95.02 o
 -14   6   8      194.20      212.36     23.66 o
 -13   6   8     1087.89     1181.54     33.51 o
 -12   6   8       18.59       26.82     16.69 o
 -11   6   8      693.70      669.91     37.47 o
 -10   6   8       49.93       50.26     14.91 o
  -9   6   8     1963.83     1977.80     44.77 o
  -8   6   8       73.36       64.90     18.46 o
  -7   6   8      881.77      826.84     41.00 o
  -6   6   8       25.82       10.99     10.38 o
  -5   6   8     1405.03     1309.54     28.24 o
  -4   6   8      882.99      880.39     42.17 o
  -3   6   8     1554.79     1491.18     36.49 o
  -2   6   8      230.53      240.13     17.42 o
  -1   6   8     1048.06      987.86     50.83 o
   0   6   8      167.93      178.34     23.45 o
   1   6   8      731.11      717.57     38.85 o
   2   6   8      130.66      148.03     15.55 o
   3   6   8        6.36       14.05     14.95 o
   4   6   8     1071.20     1111.93     35.05 o
   5   6   8        7.36        0.92     14.71 o
   6   6   8       33.13       50.38     16.25 o
   7   6   8       16.09        0.23     20.17 o
   8   6   8       23.93        1.98     20.87 o
   9   6   8        5.58       -8.10     27.86 o
  10   6   8      543.67      495.07     46.98 o
  11   6   8       72.76       36.63     59.64 o
  12   6   8      438.49      415.22    102.16 o
 -17   7   8      156.81      191.43     40.21 o
 -16   7   8      151.13      128.93     28.02 o
 -15   7   8       86.20       98.65     24.96 o
 -14   7   8        5.91        2.80     20.46 o
 -13   7   8       11.59      -12.39     21.66 o
 -12   7   8       50.91       27.80     17.91 o
 -11   7   8      205.56      196.79     18.40 o
 -10   7   8      298.22      271.32     42.25 o
  -9   7   8        1.18      -18.05     22.06 o
  -8   7   8       36.06       58.49     23.16 o
  -7   7   8     1564.89     1650.45     39.49 o
  -6   7   8      338.44      309.29     21.37 o
  -5   7   8     2978.22     2709.01     68.23 o
  -4   7   8      207.22      221.16     16.12 o
  -3   7   8      397.29      390.65     25.77 o
  -2   7   8      725.09      755.93     56.18 o
  -1   7   8      637.65      630.07     35.42 o
   0   7   8      130.82      134.83     15.73 o
   1   7   8      129.47       96.07     15.61 o
   2   7   8      108.22      121.06     16.18 o
   3   7   8       31.64        8.95     15.85 o
   4   7   8      149.24      161.31     32.13 o
   5   7   8      523.73      480.06     26.89 o
   6   7   8      425.50      494.77     31.47 o
   7   7   8        7.05       23.44     20.89 o
   8   7   8       53.89       35.44     22.24 o
   9   7   8      178.97      131.02     24.74 o
  10   7   8        2.17      -26.85     32.23 o
  11   7   8        0.02      -35.77     35.77 o
  12   7   8        0.97      -11.46     57.55 o
 -16   8   8        8.63       17.26     33.78 o
 -15   8   8      176.29      159.19     27.21 o
 -14   8   8        1.18       18.29     21.88 o
 -13   8   8       50.35       59.92     20.65 o
 -12   8   8        1.96      -14.08     19.03 o
 -11   8   8      152.41      185.24     25.21 o
 -10   8   8       38.09       23.47     17.73 o
  -9   8   8        0.34        0.91     16.49 o
  -8   8   8      724.58      724.03     29.99 o
  -7   8   8       29.30       11.62     14.86 o
  -6   8   8      323.74      300.42     24.91 o
  -5   8   8      236.05      193.66     21.97 o
  -4   8   8     2544.58     2417.42     63.83 o
  -3   8   8       11.50       -4.07     13.81 o
  -2   8   8      271.90      236.34     20.61 o
  -1   8   8       91.21       54.29     15.27 o
   0   8   8      376.17      316.00     21.53 o
   1   8   8       19.76        4.78     15.45 o
   2   8   8      775.17      744.51     30.63 o
   3   8   8      122.73       90.65     26.75 o
   4   8   8     1094.14     1137.84     37.63 o
   5   8   8      454.48      468.34     31.56 o
   6   8   8        8.02       30.08     20.59 o
   7   8   8      216.66      196.70     23.80 o
   8   8   8       11.78      -23.26     23.26 o
   9   8   8      109.74       87.60     25.80 o
  10   8   8        1.64      -27.70     27.70 o
  11   8   8       10.13      -37.86     37.86 o
 -16   9   8      194.30      264.99     49.24 o
 -15   9   8       11.71       10.40     28.34 o
 -14   9   8      242.56      249.02     30.94 o
 -13   9   8        6.52       36.87     21.88 o
 -12   9   8      162.88      179.44     21.92 o
 -11   9   8        0.22        9.89     24.84 o
 -10   9   8        7.11       29.01     19.18 o
  -9   9   8      208.62      215.49     20.37 o
  -8   9   8       23.26       29.21     17.19 o
  -7   9   8      371.19      367.94     30.53 o
  -6   9   8       59.07       40.90     20.51 o
  -5   9   8      381.28      371.91     30.71 o
  -4   9   8     1397.64     1393.23     46.94 o
  -3   9   8       82.14      103.53     20.92 o
  -2   9   8      545.19      513.85     27.10 o
  -1   9   8       16.88       13.07     18.70 o
   0   9   8       26.49       26.51     16.48 o
   1   9   8       82.05       82.20     18.01 o
   2   9   8      155.98      130.28     21.02 o
   3   9   8        0.28        0.02     17.87 o
   4   9   8        0.07      -19.19     19.19 o
   5   9   8      247.34      173.98     26.77 o
   6   9   8       36.98       14.47     22.15 o
   7   9   8       96.59       43.25     24.06 o
   8   9   8       48.42       32.29     25.33 o
   9   9   8       80.19       54.15     27.41 o
  10   9   8        7.74       -3.86     29.48 o
 -15  10   8      116.87      134.49     31.81 o
 -14  10   8       11.75      -24.29     28.81 o
 -13  10   8       31.76       32.80     29.04 o
 -12  10   8        2.73       -3.79     28.29 o
 -11  10   8      125.63      134.44     23.28 o
 -10  10   8      414.98      380.40     35.27 o
  -9  10   8       20.01       21.78     25.68 o
  -8  10   8      488.09      473.24     36.59 o
  -7  10   8      563.29      512.33     36.19 o
  -6  10   8      332.68      300.90     26.88 o
  -5  10   8      156.58      169.32     41.52 o
  -4  10   8      101.28      119.59     40.25 o
  -3  10   8       12.05       28.20     21.43 o
  -2  10   8      136.35      167.56     23.87 o
  -1  10   8       17.83      -18.91     21.16 o
   0  10   8      405.70      387.89     33.33 o
   1  10   8        0.03      -18.02     18.02 o
   2  10   8      223.91      152.56     20.81 o
   3  10   8       85.16       56.91     20.17 o
   4  10   8      201.20      149.83     26.18 o
   5  10   8       17.90      -20.69     22.26 o
   6  10   8      480.20      483.88     67.30 o
   7  10   8        0.20      -23.86     25.02 o
   8  10   8        7.36      -26.77     26.77 o
   9  10   8        4.96      -28.51     28.82 o
  10  10   8        4.07        0.87     54.81 o
 -14  11   8       37.99       45.60     36.07 o
 -13  11   8       44.91       49.23     30.06 o
 -12  11   8        5.61       40.36     41.60 o
 -11  11   8      214.35      238.61     26.30 o
 -10  11   8       69.81       83.14     29.67 o
  -9  11   8      306.28      340.41     32.51 o
  -8  11   8      327.38      387.53     34.28 o
  -7  11   8      417.88      415.54     36.59 o
  -6  11   8       27.48       17.23     24.16 o
  -5  11   8      152.38      121.51     24.95 o
  -4  11   8       18.95       30.18     23.16 o
  -3  11   8        0.32      -22.37     22.37 o
  -2  11   8       19.32      -27.35     32.47 o
  -1  11   8        2.47      -23.57     23.57 o
   0  11   8      598.74      605.32     69.26 o
   1  11   8        2.99      -14.40     20.30 o
   2  11   8      709.47      512.12     43.44 o
   3  11   8      637.30      616.95     51.33 o
   4  11   8      331.62      327.08     32.41 o
   5  11   8      176.60      141.66     25.62 o
   6  11   8      289.35      240.59     27.99 o
   7  11   8        2.06      -27.19     27.19 o
   8  11   8       13.73      -28.52     28.52 o
   9  11   8        5.83      -38.28     38.28 o
 -13  12   8       31.36       72.12     50.66 o
 -11  12   8        3.12      -30.93     47.00 o
 -10  12   8      717.71      813.19     70.59 o
  -9  12   8        2.17      -29.61     29.61 o
  -8  12   8        3.28       -4.28     29.16 o
  -7  12   8      201.85      214.45     30.53 o
  -6  12   8       20.44       48.03     27.26 o
  -5  12   8        0.52      -25.85     25.85 o
  -4  12   8        7.08        6.50     25.30 o
  -3  12   8       15.05       19.08     25.06 o
  -2  12   8       12.00      -21.82     24.71 o
  -1  12   8        1.36       -2.46     25.96 o
   0  12   8       87.10       68.34     51.78 o
   1  12   8       37.07       32.14     27.15 o
   2  12   8      140.64      164.94     30.34 o
   3  12   8       94.41       74.15     29.12 o
   4  12   8      112.16       94.60     25.75 o
   5  12   8       35.49       15.93     26.38 o
   6  12   8       18.99       -8.44     28.25 o
   7  12   8      165.32      151.62     45.25 o
 -11  13   8        8.82       71.42     53.23 o
 -10  13   8       52.50       19.02     50.74 o
  -9  13   8        1.17      121.07     46.88 o
  -8  13   8       33.82       59.83     32.44 o
  -7  13   8       63.49      -11.45     30.44 o
  -6  13   8      131.48      124.19     30.68 o
  -5  13   8      224.06      150.72     43.14 o
  -4  13   8      411.74      388.00     81.46 o
  -3  13   8      118.77      161.01     29.41 o
  -2  13   8      529.19      738.22     76.52 o
  -1  13   8      679.18      741.79     46.16 o
   0  13   8      297.98      367.25     43.99 o
   1  13   8        7.74       12.92     30.82 o
   2  13   8      164.12      135.84     32.04 o
   3  13   8       49.94       46.01     32.02 o
   4  13   8        6.91      -44.78     44.78 o
   5  13   8      123.74       76.86     29.37 o
   6  13   8      138.88      138.16     92.70 o
  -9  14   8        0.27      -50.16     51.57 o
  -8  14   8        7.65       56.01     51.53 o
  -7  14   8        0.27       18.52     47.38 o
  -6  14   8       41.15      -20.20     32.57 o
  -5  14   8      414.08      384.95     60.68 o
  -4  14   8       17.10       46.97     62.63 o
  -3  14   8       91.19       95.59     58.63 o
  -2  14   8        6.56      -13.19     30.69 o
  -1  14   8       20.58        4.53     31.77 o
   0  14   8      247.15      224.97     35.42 o
   1  14   8       59.78       40.00     33.53 o
   2  14   8       75.12       37.26     49.33 o
   3  14   8        9.54      -27.69     35.38 o
   4  14   8       19.91        6.56     53.31 o
  -5  15   8       63.60       52.70     45.15 o
  -4  15   8      157.78      164.99     99.71 o
  -3  15   8        0.78        9.53     35.57 o
  -2  15   8       46.05        5.78     35.05 o
  -1  15   8       12.75       12.36     60.97 o
   0  15   8       56.73       -6.87     59.81 o
   1  15   8        0.04       -9.55     53.73 o
 -18   1   9      105.74       82.39     74.09 o
 -17   1   9        0.76       15.69     32.07 o
 -16   1   9       34.16        2.49     27.36 o
 -15   1   9       14.18       -3.75     24.20 o
 -14   1   9        9.72        0.28     22.88 o
 -13   1   9      200.76      191.14     23.42 o
 -12   1   9        8.03       13.43     18.97 o
 -11   1   9       37.50       42.97     17.80 o
 -10   1   9        0.01      -15.80     15.80 o
  -9   1   9      125.09      130.96     29.54 o
  -8   1   9      290.25      272.35     20.11 o
  -7   1   9     2105.00     1928.69     38.74 o
  -6   1   9        9.45       -2.94      9.27 o
  -5   1   9       23.81       25.63      9.03 o
  -4   1   9      291.45      284.78     22.76 o
  -3   1   9        0.07       10.95     10.08 o
  -2   1   9      129.94      151.58     11.89 o
  -1   1   9      475.32      613.55     27.37 o
   0   1   9     1996.19     2317.91     49.31 o
   1   1   9      175.40      208.54     16.29 o
   2   1   9      505.87      591.70     22.38 o
   3   1   9     1633.58     1982.85     40.96 o
   4   1   9     1206.19     1303.01     38.54 o
   5   1   9      263.74      291.27     33.20 o
   6   1   9       57.66       54.62     18.89 o
   7   1   9       11.17       18.40     32.91 o
   8   1   9        0.73      -12.79     24.92 o
   9   1   9        1.83        1.44     26.38 o
  10   1   9       63.43      -12.17     46.30 o
  11   1   9       56.07        0.60     36.37 o
  12   1   9      161.47      124.18     36.52 o
 -18   2   9        0.25      -43.99     53.35 o
 -17   2   9      155.67      152.15     31.80 o
 -16   2   9       74.81      100.13     28.17 o
 -15   2   9      204.80      192.84     27.09 o
 -14   2   9      200.05      154.84     24.95 o
 -13   2   9       93.46      145.83     22.86 o
 -12   2   9      169.20      133.43     20.82 o
 -11   2   9      216.68      198.31     22.40 o
 -10   2   9      581.94      586.14     30.00 o
  -9   2   9      479.99      435.01     21.85 o
  -8   2   9      390.22      350.86     20.52 o
  -7   2   9       15.74       13.91     10.16 o
  -6   2   9      515.91      480.15     33.92 o
  -5   2   9     1898.08     1992.54     39.50 o
  -4   2   9     2402.49     2740.11     63.62 o
  -3   2   9       58.17       72.75     11.45 o
  -2   2   9      409.80      378.62     18.51 o
  -1   2   9        1.61       -0.75     10.27 o
   0   2   9      137.50      142.02     10.89 o
   1   2   9      104.78      129.94     11.34 o
   2   2   9        9.16       11.86     13.58 o
   3   2   9       20.84       29.48     18.02 o
   4   2   9     1277.56     1461.74     41.28 o
   5   2   9       38.11       52.01     17.52 o
   6   2   9      717.91      789.20     35.02 o
   7   2   9      199.43      215.78     31.59 o
   8   2   9       19.84      -12.37     25.55 o
   9   2   9      113.52       32.24     27.32 o
  10   2   9       17.65      -34.07     34.07 o
  11   2   9       12.24      -31.66     31.66 o
  12   2   9        0.28      -47.83     47.83 o
 -18   3   9      193.34      201.59     35.55 o
 -17   3   9       21.38       40.47     35.81 o
 -16   3   9      822.08      802.16     45.19 o
 -15   3   9        7.94      -25.73     25.73 o
 -14   3   9      952.81      936.68     42.65 o
 -13   3   9       77.95       69.93     22.10 o
 -12   3   9      215.53      222.50     22.98 o
 -11   3   9        3.02      -12.86     17.39 o
 -10   3   9        1.49        3.40     14.07 o
  -9   3   9       13.73       14.95     13.22 o
  -8   3   9       56.22       84.15     11.79 o
  -7   3   9     1275.85     1218.61     37.66 o
  -6   3   9     2360.68     2285.73     44.94 o
  -5   3   9     1514.12     1537.33     33.51 o
  -4   3   9     2292.75     2560.92     61.14 o
  -3   3   9      637.68      662.59     23.01 o
  -2   3   9      192.20      191.29     12.06 o
  -1   3   9       32.68       40.11     11.17 o
   0   3   9       75.38       84.25     10.75 o
   1   3   9      100.13      124.79     14.19 o
   2   3   9      342.24      407.74     23.55 o
   3   3   9        0.95        4.33     12.65 o
   4   3   9       84.13       78.00     17.09 o
   5   3   9      513.89      561.50     31.68 o
   6   3   9        0.46      -12.59     18.44 o
   7   3   9      460.75      431.01     43.31 o
   8   3   9       43.07       26.45     22.11 o
   9   3   9      724.14      688.22     39.54 o
  10   3   9       16.91      -30.04     30.04 o
  11   3   9       83.97       60.95     46.75 o
  12   3   9       52.78      -49.29     49.29 o
 -18   4   9        2.38      -40.52     45.28 o
 -17   4   9       24.97      -17.31     30.63 o
 -16   4   9        8.85       21.03     42.93 o
 -15   4   9       34.67       36.26     26.41 o
 -14   4   9       34.65       31.06     24.81 o
 -13   4   9        2.04      -20.49     21.91 o
 -12   4   9       30.50       44.45     20.43 o
 -11   4   9       94.74      114.01     24.89 o
 -10   4   9     1427.83     1332.37     31.71 o
  -9   4   9        0.40       17.41     12.47 o
  -8   4   9        1.78       -3.73     15.18 o
  -7   4   9      413.80      373.77     21.69 o
  -6   4   9      323.71      294.02     17.78 o
  -5   4   9       30.22       28.37     18.75 o
  -4   4   9       70.87       43.05     15.38 o
  -3   4   9       94.65       86.40     13.77 o
  -2   4   9       47.30       78.19     10.85 o
  -1   4   9       26.41       10.68     10.32 o
   0   4   9      796.35      818.92     27.65 o
   1   4   9      307.38      306.09     18.44 o
   2   4   9      933.48     1032.80     31.59 o
   3   4   9      561.40      604.09     27.58 o
   4   4   9      203.99      210.76     16.14 o
   5   4   9        5.10      -14.30     18.98 o
   6   4   9        8.94      -19.33     19.33 o
   7   4   9      113.97      112.63     21.53 o
   8   4   9       36.39        4.59     22.08 o
   9   4   9       17.38       -6.99     24.03 o
  10   4   9       37.69       -6.07     44.34 o
  11   4   9      206.83      106.79     47.50 o
  12   4   9        0.08      -50.49     50.49 o
 -18   5   9      304.16      360.90     52.69 o
 -17   5   9       64.11       82.65     33.22 o
 -16   5   9      196.13      200.64     31.34 o
 -15   5   9        4.44       19.79     43.66 o
 -14   5   9      134.85      141.48     26.42 o
 -13   5   9      290.76      257.59     22.53 o
 -12   5   9        9.01        7.77     16.15 o
 -11   5   9      543.94      529.99     24.78 o
 -10   5   9        0.10      -13.91     13.91 o
  -9   5   9      911.17      827.61     40.59 o
  -8   5   9      133.32      131.51     15.23 o
  -7   5   9     2703.10     2636.60     52.33 o
  -6   5   9      133.89      110.38     17.99 o
  -5   5   9       80.16       74.26     15.69 o
  -4   5   9      166.64      128.43     14.48 o
  -3   5   9       68.97       54.28     12.70 o
  -2   5   9       61.87       53.75     11.13 o
  -1   5   9        8.56        6.74     18.16 o
   0   5   9      297.44      342.26     22.94 o
   1   5   9      122.23      115.97     15.53 o
   2   5   9     1730.84     1903.96     73.12 o
   3   5   9     1287.58     1350.66     47.99 o
   4   5   9      162.06      143.83     16.10 o
   5   5   9      286.64      279.24     22.60 o
   6   5   9      251.50      246.84     27.21 o
   7   5   9      219.31      159.48     22.93 o
   8   5   9       32.17       -3.21     22.89 o
   9   5   9        3.10      -32.16     32.16 o
  10   5   9       75.86       38.28     33.27 o
  11   5   9      125.37      124.96     66.41 o
 -17   6   9       20.99       -2.67     29.66 o
 -16   6   9      102.90      117.09     27.45 o
 -15   6   9      558.24      707.46     38.60 o
 -14   6   9      199.72      197.84     24.18 o
 -13   6   9       78.93      114.25     26.70 o
 -12   6   9       67.57       56.68     17.95 o
 -11   6   9       15.89       12.01     16.12 o
 -10   6   9      125.40      126.29     24.88 o
  -9   6   9        0.14        3.69     23.21 o
  -8   6   9     1053.23     1064.43     32.16 o
  -7   6   9       12.57       -2.79     13.28 o
  -6   6   9       24.78       32.08     18.09 o
  -5   6   9       53.60       36.46     13.76 o
  -4   6   9       53.65       44.50     16.92 o
  -3   6   9      368.85      305.29     22.62 o
  -2   6   9      140.23      153.37     15.39 o
  -1   6   9      861.33      773.36     55.56 o
   0   6   9      255.85      257.26     17.96 o
   1   6   9       12.14       11.00     15.16 o
   2   6   9      314.27      272.35     19.23 o
   3   6   9       27.97       27.37     16.32 o
   4   6   9       68.52       59.10     18.19 o
   5   6   9        4.67      -16.48     16.48 o
   6   6   9       29.35       20.57     17.87 o
   7   6   9       17.00       14.91     47.56 o
   8   6   9       70.12       27.99     29.27 o
   9   6   9       48.55       90.83     43.93 o
  10   6   9      317.84      290.25     38.40 o
  11   6   9        4.49      -38.00     38.00 o
 -17   7   9       41.84       58.85     37.29 o
 -16   7   9       36.46       40.09     28.48 o
 -15   7   9       21.01        7.37     25.77 o
 -14   7   9      306.44      349.06     28.59 o
 -13   7   9       90.64       67.90     20.29 o
 -12   7   9      136.36      117.83     27.00 o
 -11   7   9      217.39      179.72     19.03 o
 -10   7   9      180.02      180.07     37.80 o
  -9   7   9     1584.20     1484.39     39.57 o
  -8   7   9      378.59      384.42     30.60 o
  -7   7   9       16.35       19.32     19.99 o
  -6   7   9      864.61      794.72     37.79 o
  -5   7   9      312.89      283.20     30.37 o
  -4   7   9      701.41      649.86     27.81 o
  -3   7   9      498.67      394.06     38.95 o
  -2   7   9      953.82      844.48     49.83 o
  -1   7   9       77.13       76.14     15.93 o
   0   7   9      447.73      442.37     26.15 o
   1   7   9      511.24      470.77     27.35 o
   2   7   9       76.60       55.59     17.16 o
   3   7   9        1.81       20.05     25.56 o
   4   7   9       37.28        6.59     18.78 o
   5   7   9        1.25       -9.51     17.37 o
   6   7   9       13.12       -4.53     21.60 o
   7   7   9      338.07      308.80     34.34 o
   8   7   9      158.20      137.10     33.86 o
   9   7   9      487.20      475.00     50.63 o
  10   7   9       15.87      -36.21     36.21 o
  11   7   9      154.81      107.75     59.91 o
 -16   8   9      303.50      343.50     32.58 o
 -15   8   9       30.95      -12.58     27.68 o
 -14   8   9       22.90       32.34     23.22 o
 -13   8   9        5.76        5.32     21.47 o
 -12   8   9      117.69      120.96     21.09 o
 -11   8   9      119.77      111.83     32.34 o
 -10   8   9      140.94      151.05     20.13 o
  -9   8   9       98.40      107.81     25.64 o
  -8   8   9      910.26      876.28     41.69 o
  -7   8   9       20.84       -1.46     21.15 o
  -6   8   9      292.08      256.19     24.98 o
  -5   8   9      231.70      219.39     28.96 o
  -4   8   9      163.76      154.10     21.78 o
  -3   8   9       96.97       68.94     16.18 o
  -2   8   9      334.88      242.92     18.63 o
  -1   8   9      259.18      181.75     21.06 o
   0   8   9      121.56       65.74     17.26 o
   1   8   9       25.44       13.60     21.54 o
   2   8   9      270.57      235.18     21.17 o
   3   8   9      424.97      402.47     43.16 o
   4   8   9        6.01       -9.13     23.68 o
   5   8   9        5.57        4.43     21.26 o
   6   8   9      174.74      144.74     44.19 o
   7   8   9        9.84      -18.90     23.89 o
   8   8   9        0.41      -31.52     31.52 o
   9   8   9       33.18       -0.64     45.28 o
  10   8   9       13.77       -1.04     55.45 o
 -15   9   9       13.62       27.66     52.84 o
 -14   9   9      136.47       99.43     25.33 o
 -13   9   9       69.76      111.09     23.43 o
 -12   9   9      159.11      207.25     28.10 o
 -11   9   9      208.35      241.37     44.47 o
 -10   9   9        0.74        9.88     27.06 o
  -9   9   9      173.65      189.55     28.04 o
  -8   9   9      274.30      279.41     43.43 o
  -7   9   9      356.18      354.15     29.07 o
  -6   9   9      820.92      716.33     37.72 o
  -5   9   9        0.77      -19.93     21.08 o
  -4   9   9        3.45       15.97     22.57 o
  -3   9   9        0.40      -18.64     20.54 o
  -2   9   9        0.08      -16.25     16.53 o
  -1   9   9      173.62      140.14     19.21 o
   0   9   9      766.45      709.74     32.02 o
   1   9   9        3.01        8.71     18.69 o
   2   9   9     1156.83     1099.16     38.78 o
   3   9   9        4.46      -16.17     20.46 o
   4   9   9      149.13       86.54     27.21 o
   5   9   9       33.63        2.88     22.63 o
   6   9   9      415.97      361.51     58.49 o
   7   9   9       90.60       48.42     26.03 o
   8   9   9        7.52      -27.39     31.33 o
   9   9   9        4.91      -35.61     35.61 o
 -15  10   9      503.65      644.74     76.77 o
 -14  10   9        5.03       39.16     30.55 o
 -13  10   9      180.02      177.82     26.09 o
 -12  10   9        6.53       10.34     48.00 o
 -11  10   9        6.83       46.38     30.82 o
 -10  10   9       19.44        3.62     28.37 o
  -9  10   9       12.33       11.97     27.05 o
  -8  10   9       51.50       42.36     25.82 o
  -7  10   9        7.06        0.29     42.19 o
  -6  10   9        2.48       18.05     23.01 o
  -5  10   9      575.24      513.68     36.17 o
  -4  10   9      578.38      530.04     36.35 o
  -3  10   9      538.57      560.55     63.24 o
  -2  10   9       50.94        7.38     22.39 o
  -1  10   9      303.92      260.14     60.56 o
   0  10   9      118.58      103.37     20.60 o
   1  10   9        6.17        1.00     19.91 o
   2  10   9       14.02      -20.70     20.70 o
   3  10   9        3.38       14.76     21.69 o
   4  10   9      220.49      212.58     29.87 o
   5  10   9        0.55      -18.04     26.16 o
   6  10   9      286.73      287.66     43.42 o
   7  10   9       37.32       27.34     27.84 o
   8  10   9      312.25      274.85     56.84 o
   9  10   9       18.33       -4.15     55.97 o
 -13  11   9        0.02       10.74     43.38 o
 -12  11   9       87.20        3.90     50.07 o
 -11  11   9       19.08       19.46     32.85 o
 -10  11   9       10.35       41.57     85.72 o
  -9  11   9      147.08      178.16     30.88 o
  -8  11   9       62.86       55.23     28.10 o
  -7  11   9       21.84      -26.55     26.55 o
  -6  11   9       48.06       41.80     26.05 o
  -5  11   9      160.36      225.54     39.44 o
  -4  11   9      161.74      140.87     26.87 o
  -3  11   9       24.17        4.92     24.48 o
  -2  11   9      395.07      373.88     66.16 o
  -1  11   9       27.74       38.31     25.35 o
   0  11   9       82.69      113.23     26.90 o
   1  11   9       54.48       44.54     22.29 o
   2  11   9        7.38       12.38     22.88 o
   3  11   9      593.07      468.17     39.99 o
   4  11   9      154.46      142.62     33.79 o
   5  11   9      371.52      245.13     42.93 o
   6  11   9        1.94      -27.52     27.52 o
   7  11   9       13.97       -1.26     31.72 o
 -12  12   9       69.93       37.78     51.03 o
 -11  12   9        7.93       70.96     49.41 o
 -10  12   9      550.34      626.47     87.07 o
  -9  12   9       33.99      -15.13     31.22 o
  -8  12   9      981.87     1046.41     77.89 o
  -7  12   9        2.81       21.85     29.01 o
  -6  12   9      819.51      884.84    104.65 o
  -5  12   9      235.09      220.71     51.88 o
  -4  12   9       12.22       12.78     30.77 o
  -3  12   9       35.65       26.15     53.73 o
  -2  12   9      170.90      160.38     43.97 o
  -1  12   9      264.93      250.05     32.10 o
   0  12   9      141.00      136.67     81.80 o
   1  12   9      302.60      322.60     86.18 o
   2  12   9      669.29      713.70     49.35 o
   3  12   9      469.85      444.77     67.15 o
   4  12   9      233.00      210.90     36.37 o
   5  12   9      204.04      189.19     32.33 o
   6  12   9        4.87       -4.65     46.91 o
 -10  13   9       10.06       48.62     51.65 o
  -9  13   9      263.13      307.93     54.39 o
  -8  13   9        6.93       24.52     65.02 o
  -7  13   9      266.15      280.60     36.29 o
  -6  13   9      214.66      249.22     53.54 o
  -5  13   9       13.74       23.73     30.86 o
  -4  13   9      182.50      120.69     31.71 o
  -3  13   9       18.92       66.26     40.92 o
  -2  13   9       55.42       16.71     29.93 o
  -1  13   9       78.85       96.33     46.13 o
   0  13   9      143.52      125.57     48.91 o
   1  13   9      333.07      242.81     50.12 o
   2  13   9      174.89      170.07     42.97 o
   3  13   9      106.64      124.99     71.33 o
   4  13   9      507.18      404.21     63.19 o
   5  13   9        7.64      -45.65     47.50 o
  -8  14   9       14.20       80.01     55.10 o
  -7  14   9      150.71      192.67     51.57 o
  -6  14   9      317.11      342.17     82.50 o
  -5  14   9      347.06      430.36    131.46 o
  -4  14   9      184.46      276.07     67.18 o
  -3  14   9      448.55      448.56     92.22 o
  -2  14   9       63.72       61.04     33.38 o
  -1  14   9       51.15       87.17     55.82 o
   0  14   9       38.78       42.08     35.10 o
   1  14   9      118.40       69.81     73.74 o
   2  14   9        0.32       10.34     56.43 o
  -5  15   9      120.06       25.16     54.85 o
  -4  15   9       37.63      -40.48     55.22 o
  -3  15   9       50.89       37.91     54.64 o
  -2  15   9       69.20       56.34     54.35 o
 -18   0  10       27.63       36.66     48.21 o
 -17   0  10       43.82       -2.41     44.14 o
 -16   0  10       21.96       13.37     39.78 o
 -15   0  10      211.56      201.92     39.53 o
 -14   0  10      223.39      246.55     37.87 o
 -13   0  10       16.84       10.17     30.43 o
 -12   0  10      443.12      497.67     46.92 o
 -11   0  10      378.65      326.35     33.26 o
 -10   0  10     1157.03     1144.15     54.97 o
  -9   0  10      221.06      227.74     27.15 o
  -8   0  10     1466.85     1488.40     59.25 o
  -7   0  10      695.36      668.03     42.52 o
  -6   0  10      703.13      760.71     31.32 o
  -5   0  10     1453.32     1719.34     53.29 o
  -4   0  10      617.68      745.10     23.49 o
  -3   0  10      688.16      741.15     45.13 o
  -2   0  10        0.09      -11.46     21.63 o
  -1   0  10     1318.41     1544.08     64.36 o
   0   0  10       19.70       17.31     23.33 o
   1   0  10      938.43     1103.27     42.09 o
   2   0  10     1628.17     1861.00     56.26 o
   3   0  10      699.59      740.50     37.76 o
   4   0  10     1801.10     2121.94     63.08 o
   5   0  10        1.32        3.11     31.97 o
   6   0  10       14.61       37.00     35.54 o
   7   0  10      359.36      491.23     68.92 o
   8   0  10       13.78        7.72     39.28 o
   9   0  10       20.72      -11.42     42.77 o
  10   0  10        3.02      -36.66     46.30 o
  11   0  10      112.12       94.29     51.07 o
  12   0  10        0.51      -57.55     57.55 o
 -18   1  10      306.93      265.45     36.82 o
 -17   1  10        1.74       21.27     30.96 o
 -16   1  10       43.24       44.17     28.28 o
 -15   1  10        0.10       -4.09     25.51 o
 -14   1  10      104.30      105.14     24.89 o
 -13   1  10      355.32      340.57     26.49 o
 -12   1  10       17.78      -13.93     20.01 o
 -11   1  10      171.45      157.22     20.43 o
 -10   1  10       27.69       17.28     17.18 o
  -9   1  10      253.46      261.88     20.36 o
  -8   1  10       90.05       78.22     15.86 o
  -7   1  10        1.48       -9.22     10.51 o
  -6   1  10     1578.73     1726.18     32.30 o
  -5   1  10       35.49       34.65      9.10 o
  -4   1  10      544.63      643.86     30.80 o
  -3   1  10       69.66       68.90     15.50 o
  -2   1  10      190.28      254.23     27.22 o
  -1   1  10      795.05      827.68     47.87 o
   0   1  10      407.25      534.37     25.49 o
   1   1  10     1018.22     1158.34     41.57 o
   2   1  10      287.62      304.09     18.76 o
   3   1  10      140.35      163.85     18.19 o
   4   1  10       15.89       46.99     17.69 o
   5   1  10      254.94      279.04     22.09 o
   6   1  10     1469.69     1600.11     61.00 o
   7   1  10       18.19        7.68     27.05 o
   8   1  10      619.69      627.66     63.53 o
   9   1  10      187.87      164.79     31.41 o
  10   1  10       73.54       42.88     32.42 o
  11   1  10      134.74       52.58     35.98 o
 -18   2  10       21.47       36.83     35.09 o
 -17   2  10      633.13      823.79     48.23 o
 -16   2  10       23.77       -4.40     28.44 o
 -15   2  10     1090.67     1041.26     45.55 o
 -14   2  10      108.41      143.49     25.87 o
 -13   2  10       54.66       16.09     22.14 o
 -12   2  10        0.63       32.96     20.37 o
 -11   2  10      149.13      121.00     20.42 o
 -10   2  10      245.92      214.16     23.33 o
  -9   2  10      352.32      310.73     20.01 o
  -8   2  10       23.78       21.23     17.20 o
  -7   2  10      574.38      551.43     20.60 o
  -6   2  10      652.26      671.43     23.13 o
  -5   2  10     5254.23     5853.54    160.48 o
  -4   2  10     1199.42     1301.82     37.51 o
  -3   2  10     2874.21     3230.88     60.93 o
  -2   2  10        9.38       17.24     12.70 o
  -1   2  10      574.58      698.40     23.47 o
   0   2  10      817.53      927.82     30.26 o
   1   2  10       52.32       58.22     14.98 o
   2   2  10      115.27      131.19     17.63 o
   3   2  10      122.86      115.64     17.84 o
   4   2  10      312.50      378.87     38.68 o
   5   2  10      937.61     1025.52     38.78 o
   6   2  10      488.80      572.70     35.56 o
   7   2  10       25.94        5.71     27.08 o
   8   2  10     1088.20     1223.39     60.24 o
   9   2  10       15.61      -19.25     29.99 o
  10   2  10      539.72      517.94     55.26 o
  11   2  10       60.01      -24.29     36.49 o
 -18   3  10        0.24        8.38     34.84 o
 -17   3  10      176.55      185.37     33.77 o
 -16   3  10      167.51      178.71     31.36 o
 -15   3  10       10.47      -26.45     26.45 o
 -14   3  10      318.61      306.65     28.01 o
 -13   3  10      351.16      366.03     30.44 o
 -12   3  10       51.30       39.28     20.98 o
 -11   3  10      940.52      990.01     38.53 o
 -10   3  10      250.45      242.13     19.69 o
  -9   3  10     2129.32     1962.91     38.30 o
  -8   3  10     2692.32     2589.86     45.23 o
  -7   3  10      379.21      383.96     25.97 o
  -6   3  10      527.01      517.63     30.15 o
  -5   3  10        0.05       -7.61     15.56 o
  -4   3  10       16.86       27.34     12.80 o
  -3   3  10      353.92      363.66     45.13 o
  -2   3  10      481.02      462.36     20.09 o
  -1   3  10     1939.87     2129.76     39.80 o
   0   3  10     1398.26     1569.89     50.68 o
   1   3  10     3759.02     4241.10    112.33 o
   2   3  10      530.55      602.12     35.56 o
   3   3  10      331.19      328.89     24.87 o
   4   3  10       32.36       22.02     18.50 o
   5   3  10       46.83       30.37     20.27 o
   6   3  10       99.85       58.58     21.60 o
   7   3  10      213.37      184.42     24.85 o
   8   3  10       72.00       19.32     29.87 o
   9   3  10       29.00        5.58     31.09 o
  10   3  10      133.13       49.82     34.70 o
  11   3  10        6.38      -50.90     50.90 o
 -18   4  10      258.98      215.74     49.45 o
 -17   4  10       71.71       57.13     41.00 o
 -16   4  10       58.99       86.56     30.85 o
 -15   4  10       87.75       96.54     28.15 o
 -14   4  10      931.94      995.44     45.76 o
 -13   4  10       96.27      108.63     29.50 o
 -12   4  10     1802.65     1805.14     45.96 o
 -11   4  10      103.24      125.87     16.29 o
 -10   4  10      829.52      781.40     26.77 o
  -9   4  10      476.77      416.39     22.58 o
  -8   4  10     1960.57     2007.73     54.81 o
  -7   4  10        0.23      -21.49     34.17 o
  -6   4  10       13.60        9.71     17.11 o
  -5   4  10       89.38      109.87     18.50 o
  -4   4  10      609.37      574.76     50.90 o
  -3   4  10      142.57      165.42     13.34 o
  -2   4  10      536.08      562.82     21.13 o
  -1   4  10       78.25       94.45     16.52 o
   0   4  10      173.50      188.15     16.35 o
   1   4  10     3187.87     3482.24     72.91 o
   2   4  10       18.30       40.77     20.66 o
   3   4  10     1088.47     1182.87     39.54 o
   4   4  10     1194.54     1332.84     42.70 o
   5   4  10      190.51      189.58     22.27 o
   6   4  10        0.36       -5.29     23.21 o
   7   4  10      271.93      200.45     25.36 o
   8   4  10        9.81      -11.53     25.86 o
   9   4  10      267.30      200.35     34.58 o
  10   4  10       37.71      -36.37     48.45 o
  11   4  10      255.82      120.70     54.89 o
 -17   5  10      107.79      104.90     34.62 o
 -16   5  10      171.10      139.66     32.39 o
 -15   5  10        0.04       15.99     24.04 o
 -14   5  10      198.73      207.81     25.77 o
 -13   5  10      246.28      226.32     22.52 o
 -12   5  10        3.15        1.39     20.63 o
 -11   5  10       22.61       23.23     16.15 o
 -10   5  10        7.98       22.10     14.84 o
  -9   5  10      180.49      180.19     21.38 o
  -8   5  10      216.36      149.93     23.11 o
  -7   5  10      637.50      512.87     51.36 o
  -6   5  10       64.73       21.08     41.62 o
  -5   5  10      125.11       98.68     15.63 o
  -4   5  10      508.35      503.06     25.52 o
  -3   5  10       51.29       52.77     12.65 o
  -2   5  10      130.89       92.37     15.00 o
  -1   5  10      114.29      107.05     15.32 o
   0   5  10       72.69       74.47     17.02 o
   1   5  10       25.44        2.46     15.96 o
   2   5  10      429.48      486.10     35.41 o
   3   5  10        5.33      -15.95     32.03 o
   4   5  10        2.11      -19.49     19.49 o
   5   5  10      939.96      987.32     54.09 o
   6   5  10       42.12       38.90     22.75 o
   7   5  10      322.60      325.82     27.42 o
   8   5  10        5.19      -30.71     30.71 o
   9   5  10       26.97        9.38     33.60 o
  10   5  10        0.24      -37.87     50.16 o
 -17   6  10       13.29       17.61     30.45 o
 -16   6  10       18.95       -0.99     27.97 o
 -15   6  10     1093.64     1179.69     45.32 o
 -14   6  10       91.69      107.14     24.35 o
 -13   6  10      637.89      603.46     37.35 o
 -12   6  10      190.48      198.12     20.12 o
 -11   6  10      101.35       99.69     17.86 o
 -10   6  10       37.65       12.73     16.39 o
  -9   6  10      145.93      126.89     24.07 o
  -8   6  10      235.91      190.18     24.47 o
  -7   6  10      449.98      436.15     33.52 o
  -6   6  10        0.53        1.87     15.25 o
  -5   6  10      422.09      383.88     24.57 o
  -4   6  10      247.72      264.22     18.69 o
  -3   6  10     1008.82      997.15     37.40 o
  -2   6  10      189.69      194.26     17.50 o
  -1   6  10      172.74      187.97     17.54 o
   0   6  10      103.50       70.83     16.85 o
   1   6  10       27.24       -0.25     17.04 o
   2   6  10      271.17      298.12     25.45 o
   3   6  10       31.40       37.32     18.50 o
   4   6  10      287.11      233.12     29.02 o
   5   6  10       16.86       -6.34     21.52 o
   6   6  10      739.89      764.37     40.43 o
   7   6  10        4.16      -32.86     41.33 o
   8   6  10      336.64      302.18     43.85 o
   9   6  10        9.91      -29.18     34.09 o
  10   6  10      121.96      104.78     39.37 o
 -16   7  10        4.55       64.23     29.81 o
 -15   7  10       10.05        5.80     34.67 o
 -14   7  10       22.58       35.53     22.30 o
 -13   7  10       73.95       52.22     21.17 o
 -12   7  10        5.06      -14.64     19.13 o
 -11   7  10      175.31      203.20     26.11 o
 -10   7  10      162.97      179.49     41.94 o
  -9   7  10      220.93      237.63     27.67 o
  -8   7  10       64.13       39.19     22.90 o
  -7   7  10        0.50       11.33     21.16 o
  -6   7  10      200.33      173.95     24.15 o
  -5   7  10       14.21      -18.81     20.43 o
  -4   7  10       30.47       11.06     15.97 o
  -3   7  10       11.02       24.30     16.13 o
  -2   7  10       46.96       16.18     15.79 o
  -1   7  10        0.70      -16.18     16.18 o
   0   7  10       12.83       20.59     17.04 o
   1   7  10      346.71      303.02     25.67 o
   2   7  10      430.58      500.82     55.22 o
   3   7  10        1.17        7.12     19.50 o
   4   7  10      466.83      486.67     29.81 o
   5   7  10        1.01        3.67     22.56 o
   6   7  10      133.26      112.24     31.24 o
   7   7  10        0.68      -10.57     31.22 o
   8   7  10        2.16      -32.71     32.71 o
   9   7  10        9.66      -20.44     49.58 o
  10   7  10        9.10      -58.46     58.46 o
 -16   8  10       31.01       30.62     38.83 o
 -15   8  10       14.10       25.62     37.51 o
 -14   8  10       13.55       23.02     24.41 o
 -13   8  10       68.51       54.82     22.83 o
 -12   8  10      139.90      147.55     28.99 o
 -11   8  10       77.79       38.37     43.10 o
 -10   8  10      282.96      339.79     53.27 o
  -9   8  10       50.71       30.58     25.60 o
  -8   8  10      191.18      209.86     27.53 o
  -7   8  10      383.90      341.04     28.74 o
  -6   8  10      243.42      203.90     25.09 o
  -5   8  10        3.54      -20.11     20.11 o
  -4   8  10       59.42       25.48     21.24 o
  -3   8  10        1.37      -16.26     16.70 o
  -2   8  10       54.84       29.61     16.90 o
  -1   8  10        3.43        6.85     17.30 o
   0   8  10       39.61       39.17     18.66 o
   1   8  10      125.37      111.20     20.38 o
   2   8  10      381.50      353.68     40.21 o
   3   8  10      441.09      444.51     32.38 o
   4   8  10      278.61      201.70     31.17 o
   5   8  10       89.22       60.68     33.19 o
   6   8  10       83.14        1.72     30.91 o
   7   8  10       47.86      -41.94     48.02 o
   8   8  10      114.12      113.16     64.54 o
   9   8  10        1.51      -31.93     44.61 o
 -15   9  10        0.07      -32.59     32.59 o
 -14   9  10      194.55      203.27     34.36 o
 -13   9  10       52.72       89.17     30.83 o
 -12   9  10      282.58      251.06     31.51 o
 -11   9  10        3.49      -44.22     44.22 o
 -10   9  10       10.09       11.67     28.04 o
  -9   9  10       10.56        3.74     42.97 o
  -8   9  10      263.34      234.86     36.21 o
  -7   9  10       20.23       -1.63     24.18 o
  -6   9  10      725.17      619.48     38.18 o
  -5   9  10      229.66      215.01     26.10 o
  -4   9  10      464.82      415.02     32.73 o
  -3   9  10       13.84       -1.13     22.41 o
  -2   9  10       44.90      -18.06     18.06 o
  -1   9  10      135.51       77.96     19.74 o
   0   9  10       74.71       28.38     19.91 o
   1   9  10      231.71      163.64     22.15 o
   2   9  10       32.45       18.04     30.39 o
   3   9  10       60.62       43.19     41.51 o
   4   9  10       25.68       -1.56     23.13 o
   5   9  10      127.56       84.68     25.17 o
   6   9  10        7.59      -26.16     26.16 o
   7   9  10      207.02      165.09     36.44 o
   8   9  10       24.05       10.55     37.03 o
 -14  10  10        8.61      -31.42     35.44 o
 -13  10  10      101.78      131.06     34.40 o
 -12  10  10      332.85      352.68     55.93 o
 -11  10  10        6.08      -31.18     32.78 o
 -10  10  10      118.28       34.70     30.72 o
  -9  10  10        0.56      -33.41     33.55 o
  -8  10  10       12.78       10.83     26.33 o
  -7  10  10       12.51      -18.81     26.84 o
  -6  10  10       47.81       36.82     25.17 o
  -5  10  10      992.57      862.82     43.18 o
  -4  10  10      902.77      846.49     51.61 o
  -3  10  10      343.72      323.58     29.93 o
  -2  10  10      446.35      375.50     37.47 o
  -1  10  10       95.97       83.11     26.30 o
   0  10  10        0.08       -1.69     21.20 o
   1  10  10        2.31      -14.55     25.38 o
   2  10  10        1.49      -10.63     22.55 o
   3  10  10        6.30      -26.07     26.07 o
   4  10  10       59.68        8.73     30.19 o
   5  10  10        4.13       15.74     29.44 o
   6  10  10      247.89      229.57     41.89 o
   7  10  10       13.28      -15.89     36.45 o
 -13  11  10      208.47      110.94     58.59 o
 -12  11  10        0.24      -52.81     52.81 o
 -11  11  10      496.55      546.73     51.86 o
 -10  11  10       19.43       44.88     32.10 o
  -9  11  10      288.98      344.59     58.69 o
  -8  11  10       95.25       57.01     30.12 o
  -7  11  10       74.93       49.31     29.09 o
  -6  11  10       31.06       29.81     27.17 o
  -5  11  10      143.02      105.74     65.19 o
  -4  11  10       76.58       26.77     26.68 o
  -3  11  10      136.65       86.68     27.23 o
  -2  11  10      303.19      260.46     30.22 o
  -1  11  10       26.86        7.83     30.25 o
   0  11  10      214.89      249.87     72.52 o
   1  11  10      177.50      182.71     55.10 o
   2  11  10      196.04      193.74     45.05 o
   3  11  10      286.10      228.56     37.36 o
   4  11  10      126.24       58.13     29.99 o
   5  11  10       59.40       44.75     33.81 o
   6  11  10       40.37       23.38     48.70 o
 -11  12  10       78.75       61.22     45.01 o
 -10  12  10      283.77      325.99     39.55 o
  -9  12  10        1.47       10.31     48.56 o
  -8  12  10       48.42       27.18     32.75 o
  -7  12  10      149.66      116.08     31.88 o
  -6  12  10      134.29       79.70     30.57 o
  -5  12  10       15.53       -2.73     29.76 o
  -4  12  10       20.39       49.69     31.87 o
  -3  12  10        1.17        8.46     30.85 o
  -2  12  10      124.24       90.76     29.80 o
  -1  12  10       94.54       56.14     51.22 o
   0  12  10       65.06       71.72     31.46 o
   1  12  10       13.22       26.62     31.66 o
   2  12  10       21.10       -6.22     34.09 o
   3  12  10        0.61      -30.44     30.44 o
   4  12  10       99.20       60.42     30.31 o
   5  12  10      132.00       78.28     56.97 o
 -10  13  10       36.47       -8.14     54.93 o
  -9  13  10        1.96      -35.88     35.88 o
  -8  13  10       85.33      116.43     70.77 o
  -7  13  10      294.09      297.04     38.15 o
  -6  13  10      366.42      380.28     37.74 o
  -5  13  10       23.01       29.57     33.25 o
  -4  13  10      868.44      840.54    155.89 o
  -3  13  10        8.38       64.65     31.88 o
  -2  13  10      391.37      395.47     94.21 o
  -1  13  10      104.67       98.43     64.71 o
   0  13  10       44.20       24.36     33.61 o
   1  13  10       21.78      -24.62     35.82 o
   2  13  10        0.27      -37.68     37.68 o
   3  13  10       87.76      137.06     56.68 o
  -7  14  10        5.99      -54.64     54.64 o
  -6  14  10        6.62      -31.27     53.73 o
  -5  14  10        6.38      -23.20     57.32 o
  -4  14  10       13.52        3.22     62.24 o
  -3  14  10      135.98      133.28    105.30 o
  -2  14  10      220.79      182.00     42.62 o
  -1  14  10       67.01       95.74     79.74 o
   0  14  10       14.45       38.20     54.56 o
 -18   1  11        2.95      -21.89     35.19 o
 -17   1  11       20.44       20.59     31.90 o
 -16   1  11       51.21       38.49     55.80 o
 -15   1  11       27.07       13.38     27.67 o
 -14   1  11      178.13      167.02     27.04 o
 -13   1  11      135.35      105.01     24.46 o
 -12   1  11        0.21       -2.42     21.22 o
 -11   1  11      401.76      350.96     27.29 o
 -10   1  11       59.39       74.44     18.65 o
  -9   1  11       47.65       41.40     17.69 o
  -8   1  11      499.44      403.25     24.51 o
  -7   1  11     4631.54     4681.21     70.49 o
  -6   1  11      389.71      429.48     31.04 o
  -5   1  11      273.63      345.25     17.12 o
  -4   1  11       38.98       26.51     20.24 o
  -3   1  11       88.20      105.19     19.27 o
  -2   1  11      223.42      238.39     22.03 o
  -1   1  11      997.74     1136.13     51.90 o
   0   1  11      173.58      204.80     18.28 o
   1   1  11      924.58     1118.90     31.60 o
   2   1  11      436.92      490.05     30.14 o
   3   1  11        2.00       -5.26     18.26 o
   4   1  11      545.56      586.15     33.84 o
   5   1  11      276.70      244.72     28.95 o
   6   1  11       13.96       38.27     28.17 o
   7   1  11       65.52       13.12     40.79 o
   8   1  11        6.07      -32.35     32.35 o
   9   1  11       73.97       73.42     34.72 o
  10   1  11      280.93      225.03     39.31 o
 -18   2  11       49.04       14.60     35.97 o
 -17   2  11       81.96      116.27     33.14 o
 -16   2  11      163.65      182.32     31.72 o
 -15   2  11      168.03      141.95     28.00 o
 -14   2  11        0.28        8.22     25.39 o
 -13   2  11      138.48      104.07     25.58 o
 -12   2  11      545.41      494.84     35.03 o
 -11   2  11      154.75      144.14     21.65 o
 -10   2  11        9.27       31.69     15.68 o
  -9   2  11        0.20       -7.81     17.73 o
  -8   2  11      329.68      300.54     16.54 o
  -7   2  11     1199.47     1186.73     34.27 o
  -6   2  11      277.31      279.22     19.03 o
  -5   2  11     2024.55     2086.92     58.98 o
  -4   2  11      231.12      245.18     16.89 o
  -3   2  11      833.82      894.14     37.77 o
  -2   2  11      179.75      200.93     21.26 o
  -1   2  11      135.15      152.57     17.28 o
   0   2  11       19.70        5.09     28.03 o
   1   2  11      660.24      784.56     39.52 o
   2   2  11      464.30      575.54     33.52 o
   3   2  11       57.72       50.60     19.15 o
   4   2  11       43.07       59.83     20.44 o
   5   2  11       94.55       93.52     22.25 o
   6   2  11        1.53        7.94     28.79 o
   7   2  11        4.64       -6.33     46.07 o
   8   2  11       81.96       84.14     33.94 o
   9   2  11       11.48      -20.05     34.42 o
  10   2  11        0.11      -37.15     37.15 o
 -18   3  11      364.38      325.03     55.76 o
 -17   3  11       78.62       77.08     33.93 o
 -16   3  11      714.76      778.58     48.39 o
 -15   3  11        0.83       -3.31     27.74 o
 -14   3  11      383.01      342.68     30.61 o
 -13   3  11       29.62      -15.83     61.53 o
 -12   3  11       62.46       68.76     22.71 o
 -11   3  11       28.04       41.36     17.21 o
 -10   3  11       54.54       75.35     18.76 o
  -9   3  11        9.68        1.87     13.57 o
  -8   3  11      512.14      481.10     27.08 o
  -7   3  11      820.38      787.31     30.66 o
  -6   3  11     4092.30     4241.67     95.89 o
  -5   3  11      166.98      175.53     16.73 o
  -4   3  11      107.79      143.60     18.14 o
  -3   3  11        4.31        1.68     14.27 o
  -2   3  11       12.62        4.32     15.38 o
  -1   3  11      105.88       86.91     25.29 o
   0   3  11      158.73      197.07     23.52 o
   1   3  11       31.59       29.06     21.40 o
   2   3  11       82.37       99.77     23.21 o
   3   3  11     1499.87     1670.68     47.84 o
   4   3  11      262.09      258.12     28.87 o
   5   3  11      513.38      547.94     38.55 o
   6   3  11      303.56      282.06     35.69 o
   7   3  11        0.64      -22.64     31.04 o
   8   3  11       54.30       40.83     33.84 o
   9   3  11       44.44        3.82     35.01 o
  10   3  11        8.38      -38.50     38.50 o
 -17   4  11       89.39       18.48     34.03 o
 -16   4  11       36.44        8.60     31.73 o
 -15   4  11        1.45      -19.21     28.69 o
 -14   4  11      367.76      341.35     26.70 o
 -13   4  11      247.37      250.11     24.88 o
 -12   4  11       34.33       36.10     19.36 o
 -11   4  11      301.20      280.57     23.23 o
 -10   4  11      293.71      251.21     23.16 o
  -9   4  11      665.57      577.48     30.04 o
  -8   4  11      195.38      122.69     34.25 o
  -7   4  11        0.54       33.24     19.23 o
  -6   4  11        4.25       -9.28     18.11 o
  -5   4  11      162.62      136.77     20.45 o
  -4   4  11        1.49        1.84     13.26 o
  -3   4  11       39.04       34.07     13.23 o
  -2   4  11      283.43      260.38     34.68 o
  -1   4  11       19.26       33.83     23.29 o
   0   4  11      261.38      249.07     25.19 o
   1   4  11        0.26       -0.05     21.94 o
   2   4  11       49.12       34.79     22.74 o
   3   4  11        0.05       -3.33     20.12 o
   4   4  11       70.90       34.95     21.89 o
   5   4  11       10.29      -22.87     22.87 o
   6   4  11       85.14       82.54     25.36 o
   7   4  11      259.93      209.89     28.11 o
   8   4  11       17.01       -6.88     34.05 o
   9   4  11       63.65       39.98     50.78 o
 -17   5  11       37.60       17.37     30.55 o
 -16   5  11       47.45       30.69     27.88 o
 -15   5  11      301.06      253.76     27.58 o
 -14   5  11      100.60      102.70     23.93 o
 -13   5  11      462.74      487.46     32.85 o
 -12   5  11       79.48       65.61     19.46 o
 -11   5  11      102.08      101.46     22.64 o
 -10   5  11      183.96      178.37     22.70 o
  -9   5  11      195.69      135.73     38.20 o
  -8   5  11       56.78        2.87     21.55 o
  -7   5  11      225.12      169.82     23.59 o
  -6   5  11       12.46       24.46     19.89 o
  -5   5  11      167.50      129.87     17.52 o
  -4   5  11      463.51      448.81     33.89 o
  -3   5  11       11.15       33.91     15.47 o
  -2   5  11       56.62       61.64     15.93 o
  -1   5  11      463.97      436.46     26.85 o
   0   5  11      366.85      303.05     22.60 o
   1   5  11      327.69      286.80     27.25 o
   2   5  11      443.67      452.05     58.36 o
   3   5  11      567.98      673.03     36.19 o
   4   5  11       34.99       27.41     22.06 o
   5   5  11      292.32      269.69     26.61 o
   6   5  11        3.57       -5.00     25.14 o
   7   5  11      153.76      107.85     27.12 o
   8   5  11      143.36      100.15     36.11 o
   9   5  11        0.15      -53.19     53.19 o
 -16   6  11       21.90       37.71     29.85 o
 -15   6  11       34.48       16.01     27.40 o
 -14   6  11        0.09      -22.80     24.73 o
 -13   6  11        0.11        2.42     25.46 o
 -12   6  11      167.74      151.57     26.75 o
 -11   6  11      107.77       87.01     23.77 o
 -10   6  11        0.79      -22.04     22.04 o
  -9   6  11       96.93       53.60     39.30 o
  -8   6  11       22.97       10.75     29.31 o
  -7   6  11       46.72       21.39     48.35 o
  -6   6  11      121.48      102.09     18.08 o
  -5   6  11       60.39       72.53     16.96 o
  -4   6  11      164.77      149.88     20.92 o
  -3   6  11      380.21      340.83     24.93 o
  -2   6  11      172.36      191.18     18.57 o
  -1   6  11        6.35        2.15     16.79 o
   0   6  11       22.23       23.12     17.65 o
   1   6  11      104.44       99.90     19.54 o
   2   6  11       19.03        3.28     24.47 o
   3   6  11        4.31      -10.65     25.55 o
   4   6  11      131.10      132.75     28.73 o
   5   6  11        0.28      -24.05     24.05 o
   6   6  11       72.47       78.05     26.53 o
   7   6  11       81.46      103.22     34.43 o
   8   6  11      266.96      207.48     54.12 o
   9   6  11        5.51      -55.47     55.47 o
 -16   7  11      397.93      447.67     35.04 o
 -15   7  11       14.75      -22.46     28.10 o
 -14   7  11      334.90      424.24     42.55 o
 -13   7  11      323.83      334.01     31.34 o
 -12   7  11        0.92       -3.18     26.23 o
 -11   7  11       21.11        4.11     33.23 o
 -10   7  11      219.36      249.33     44.84 o
  -9   7  11        4.50       19.21     25.17 o
  -8   7  11      591.17      624.00     60.79 o
  -7   7  11      110.16       70.17     45.63 o
  -6   7  11        1.22       -1.25     55.95 o
  -5   7  11      125.06      112.43     29.42 o
  -4   7  11      288.34      283.93     20.97 o
  -3   7  11        4.42      -10.71     17.11 o
  -2   7  11      357.12      338.85     23.88 o
  -1   7  11      166.49      124.23     19.19 o
   0   7  11        1.84      -18.57     18.57 o
   1   7  11        9.02        3.36     19.60 o
   2   7  11       65.96       64.27     21.05 o
   3   7  11      144.37      173.69     39.59 o
   4   7  11      102.13       74.89     24.81 o
   5   7  11      280.17      259.97     28.21 o
   6   7  11       43.79       66.85     53.50 o
   7   7  11      489.10      387.28     40.30 o
   8   7  11       11.03      -39.32     39.32 o
 -15   8  11      100.67      111.14     49.94 o
 -14   8  11      216.05      293.79     35.04 o
 -13   8  11        5.54       13.47     30.11 o
 -12   8  11      149.49      119.49     29.32 o
 -11   8  11       35.87      -11.46     43.76 o
 -10   8  11      293.26      330.57     33.61 o
  -9   8  11        1.08       -8.28     35.75 o
  -8   8  11       67.01       31.64     25.28 o
  -7   8  11      200.32      245.43     33.90 o
  -6   8  11      276.34      236.98     27.32 o
  -5   8  11        6.42        3.52     22.02 o
  -4   8  11       89.71       35.13     23.04 o
  -3   8  11        5.19      -18.28     18.28 o
  -2   8  11       93.80       67.92     19.20 o
  -1   8  11      103.73       78.06     19.67 o
   0   8  11        0.48      -19.51     19.51 o
   1   8  11      650.26      582.75     33.85 o
   2   8  11      109.32      116.01     28.80 o
   3   8  11      570.81      506.29     43.36 o
   4   8  11       63.16       26.26     29.78 o
   5   8  11       33.46       14.02     32.03 o
   6   8  11        1.65      -34.05     34.05 o
   7   8  11       15.21      -14.53     35.90 o
   8   8  11        0.01      -55.80     55.80 o
 -14   9  11        1.30       29.43     34.04 o
 -13   9  11       35.83       40.56     32.66 o
 -12   9  11       11.85       77.72     30.78 o
 -11   9  11      129.89      112.40     49.62 o
 -10   9  11      263.03      201.59     53.02 o
  -9   9  11      356.56      292.05     33.59 o
  -8   9  11      268.86      181.96     29.85 o
  -7   9  11       30.09       29.50     33.59 o
  -6   9  11       35.72       16.79     25.97 o
  -5   9  11        0.70       -8.81     24.11 o
  -4   9  11      255.19      209.16     27.64 o
  -3   9  11       97.46       29.99     24.77 o
  -2   9  11      223.03      180.66     27.85 o
  -1   9  11      169.49      153.67     26.62 o
   0   9  11      481.03      411.03     29.78 o
   1   9  11       74.45       85.63     22.90 o
   2   9  11      476.89      424.87     72.07 o
   3   9  11       64.04       20.64     41.39 o
   4   9  11        3.04      -31.00     31.00 o
   5   9  11        1.88      -33.10     33.10 o
   6   9  11        0.19      -35.22     35.22 o
   7   9  11       22.48       -5.05     39.80 o
 -13  10  11        1.28       44.14     42.44 o
 -12  10  11       49.27       47.87     53.31 o
 -11  10  11       64.36       21.12     33.78 o
 -10  10  11       14.18      -34.86     34.86 o
  -9  10  11       16.08       26.22     30.42 o
  -8  10  11       35.42       19.01     43.89 o
  -7  10  11      845.26      888.75     47.85 o
  -6  10  11      913.47      742.37     51.86 o
  -5  10  11        0.39      -10.33     25.93 o
  -4  10  11      181.17      162.69     29.03 o
  -3  10  11      279.65      299.27     46.86 o
  -2  10  11        0.10       -0.24     26.29 o
  -1  10  11        1.34        7.13     31.78 o
   0  10  11       20.07      -22.39     37.78 o
   1  10  11       20.58      -23.75     23.75 o
   2  10  11      160.12      155.30     40.32 o
   3  10  11       97.59       65.39     26.99 o
   4  10  11      433.12      443.45     40.75 o
   5  10  11        4.57       -3.43     37.00 o
   6  10  11      275.97      194.53     40.28 o
 -12  11  11       75.66       31.97     57.34 o
 -11  11  11       34.41       24.79     36.68 o
 -10  11  11       10.36      -31.02     59.75 o
  -9  11  11       72.23       16.87     32.52 o
  -8  11  11      143.26      187.30     33.25 o
  -7  11  11       23.02       -6.35     30.14 o
  -6  11  11      450.85      544.66     43.14 o
  -5  11  11       99.49       63.28     44.82 o
  -4  11  11       68.04       89.99     29.59 o
  -3  11  11      229.00      278.36     32.79 o
  -2  11  11       20.32       -2.93     28.60 o
  -1  11  11      253.76      264.48     32.63 o
   0  11  11        8.64       -4.00     30.96 o
   1  11  11        0.01        7.39     31.96 o
   2  11  11       40.02       40.97     46.62 o
   3  11  11      160.75      150.42     34.42 o
   4  11  11       23.91       -1.23     37.97 o
   5  11  11       48.42      -53.56     53.56 o
 -10  12  11      437.73      434.36     42.95 o
  -9  12  11       34.27       78.44     35.96 o
  -8  12  11      539.25      414.43     40.43 o
  -7  12  11      122.70      123.41     34.61 o
  -6  12  11       18.92       52.30     31.94 o
  -5  12  11        0.18        2.46     80.03 o
  -4  12  11       28.91        5.50     31.25 o
  -3  12  11      136.59      153.31     53.69 o
  -2  12  11      467.96      458.27    125.14 o
  -1  12  11      168.49      164.95     33.18 o
   0  12  11      273.38      196.81     48.79 o
   1  12  11      579.60      571.66     63.03 o
   2  12  11      248.21      221.81     39.14 o
   3  12  11      165.65      135.77     58.88 o
  -8  13  11       32.47       76.23     54.60 o
  -7  13  11       63.74       66.58     59.75 o
  -6  13  11      195.73      138.07     41.54 o
  -5  13  11        0.53        5.75     35.18 o
  -4  13  11        0.11       19.77     34.57 o
  -3  13  11       55.39       43.18     59.31 o
  -2  13  11       47.66       -0.37     35.30 o
  -1  13  11      512.78      407.60     40.43 o
   0  13  11       71.49      112.98     53.11 o
   1  13  11      127.70      159.52     57.88 o
 -17   0  12        2.44      -13.62     47.38 o
 -16   0  12       42.21       19.72     43.31 o
 -15   0  12       64.15       53.06     40.57 o
 -14   0  12      921.95      862.35     61.37 o
 -13   0  12       56.10       86.11     34.92 o
 -12   0  12      764.58      643.03     53.81 o
 -11   0  12       28.26       28.15     30.23 o
 -10   0  12     1366.20     1228.60     61.70 o
  -9   0  12      699.28      658.90     48.25 o
  -8   0  12        0.06       10.55     28.48 o
  -7   0  12      624.23      698.84     54.31 o
  -6   0  12      790.05      966.32     58.25 o
  -5   0  12     1984.35     2153.81     88.02 o
  -4   0  12       62.38       93.80     28.98 o
  -3   0  12      691.20      722.13     53.81 o
  -2   0  12     1323.59     1623.26     73.95 o
  -1   0  12       78.58       68.55     29.98 o
   0   0  12      608.60      782.68     41.08 o
   1   0  12     1362.59     1520.64     54.07 o
   2   0  12      819.86      876.80     68.01 o
   3   0  12       31.41       14.32     35.62 o
   4   0  12      732.61      821.78     68.92 o
   5   0  12        4.61      -28.65     39.82 o
   6   0  12      455.15      387.22     53.06 o
   7   0  12        0.55      -50.82     50.82 o
   8   0  12       85.60       73.04     52.27 o
   9   0  12       50.45        5.77     54.89 o
 -17   1  12       16.51       56.09     34.08 o
 -16   1  12      288.92      226.35     32.82 o
 -15   1  12      320.42      276.45     31.85 o
 -14   1  12        1.23      -26.65     26.65 o
 -13   1  12      247.71      209.37     31.76 o
 -12   1  12       95.09       95.08     24.04 o
 -11   1  12        0.11        7.23     20.87 o
 -10   1  12       18.11       13.26     16.53 o
  -9   1  12        8.11       35.22     20.33 o
  -8   1  12      270.13      278.53     24.66 o
  -7   1  12       33.11       60.79     20.74 o
  -6   1  12      584.60      654.40     41.00 o
  -5   1  12        0.05       18.99     20.37 o
  -4   1  12      100.85      104.43     46.92 o
  -3   1  12      189.54      263.38     24.67 o
  -2   1  12       64.33       53.85     30.54 o
  -1   1  12      234.06      334.09     28.24 o
   0   1  12      303.17      361.05     27.28 o
   1   1  12      365.98      447.13     31.12 o
   2   1  12       14.06        1.16     19.50 o
   3   1  12       68.31       98.88     26.26 o
   4   1  12      408.08      331.59     31.97 o
   5   1  12       18.94       45.08     28.94 o
   6   1  12      216.25      219.77     34.89 o
   7   1  12       38.04       40.04     35.21 o
   8   1  12       30.36       -1.42     36.74 o
   9   1  12       47.30      -38.59     38.59 o
 -17   2  12      521.40      609.57     70.05 o
 -16   2  12        9.93        2.77     32.12 o
 -15   2  12      482.67      483.48     38.12 o
 -14   2  12       51.94       46.74     26.94 o
 -13   2  12       56.48       59.90     25.17 o
 -12   2  12      171.41      135.04     24.40 o
 -11   2  12       92.80       61.95     18.60 o
 -10   2  12       82.28       69.27     22.74 o
  -9   2  12     1332.23     1294.45     47.94 o
  -8   2  12       22.62       41.06     18.36 o
  -7   2  12      845.27      859.28     26.98 o
  -6   2  12      285.03      292.72     17.42 o
  -5   2  12     1566.81     1769.83     66.06 o
  -4   2  12       16.21       37.27     21.36 o
  -3   2  12      413.73      468.08     33.11 o
  -2   2  12      339.47      407.55     27.78 o
  -1   2  12       52.07       61.62     22.15 o
   0   2  12     1131.25     1261.33     49.46 o
   1   2  12      158.79      136.65     25.39 o
   2   2  12      208.13      252.58     22.70 o
   3   2  12        7.50      -15.20     21.04 o
   4   2  12     1304.18     1574.66     78.54 o
   5   2  12      219.94      204.68     32.37 o
   6   2  12      502.84      502.23     86.67 o
   7   2  12        1.96       38.35     34.93 o
   8   2  12      415.62      346.69     42.61 o
   9   2  12        4.25      -39.02     39.02 o
 -17   3  12       41.58       80.64     35.51 o
 -16   3  12      318.17      342.42     35.68 o
 -15   3  12       34.36       49.30     29.95 o
 -14   3  12       22.57       13.28     27.31 o
 -13   3  12      566.16      612.27     33.98 o
 -12   3  12        2.03       41.20     25.52 o
 -11   3  12     1498.68     1272.10     50.50 o
 -10   3  12       88.08       82.55     20.20 o
  -9   3  12      778.15      694.80     31.72 o
  -8   3  12      107.58       67.89     19.13 o
  -7   3  12      119.39      102.65     18.86 o
  -6   3  12       54.43       46.69     24.70 o
  -5   3  12     3528.61     3915.12     90.96 o
  -4   3  12       71.09      162.22     31.78 o
  -3   3  12     1992.19     2267.48     53.97 o
  -2   3  12       59.42       41.83     22.10 o
  -1   3  12      544.90      584.84     38.48 o
   0   3  12      539.86      652.54     40.40 o
   1   3  12       43.00       25.30     24.04 o
   2   3  12      242.15      216.05     23.11 o
   3   3  12      193.25      180.03     28.13 o
   4   3  12      488.30      519.89     37.95 o
   5   3  12       89.09      102.04     26.08 o
   6   3  12      156.05      131.99     34.01 o
   7   3  12      210.58      212.47     50.49 o
   8   3  12      298.12      283.40     71.35 o
   9   3  12        0.15      -30.52     58.25 o
 -17   4  12        0.05        6.03     35.61 o
 -16   4  12      105.97       59.10     28.32 o
 -15   4  12        1.95       37.88     29.17 o
 -14   4  12      852.74      914.39     53.05 o
 -13   4  12       70.53       93.68     29.66 o
 -12   4  12      907.48      901.56     47.18 o
 -11   4  12       96.02       90.21     23.50 o
 -10   4  12      980.26      876.94     35.67 o
  -9   4  12      927.68      833.30     34.50 o
  -8   4  12       61.88       30.14     19.83 o
  -7   4  12      604.62      623.39     54.52 o
  -6   4  12        2.14       20.26     24.52 o
  -5   4  12      187.22      214.83     29.56 o
  -4   4  12      281.91      394.96     44.38 o
  -3   4  12     1157.14     1278.51     50.05 o
  -2   4  12      873.36      961.19     44.98 o
  -1   4  12     1485.48     1567.97     54.99 o
   0   4  12      369.01      494.66     38.87 o
   1   4  12      959.18      953.16     64.73 o
   2   4  12      181.75      189.93     27.80 o
   3   4  12      194.56      227.53     30.49 o
   4   4  12        8.25       24.87     24.63 o
   5   4  12       96.15       79.46     26.15 o
   6   4  12       20.98       14.32     27.49 o
   7   4  12      344.87      342.79     40.19 o
   8   4  12       15.56      -14.59     38.95 o
 -16   5  12       38.01       37.30     29.09 o
 -15   5  12       67.54       93.38     36.24 o
 -14   5  12      101.56      124.86     34.00 o
 -13   5  12       58.26       35.80     30.31 o
 -12   5  12       42.98        6.72     29.51 o
 -11   5  12      123.88      143.35     24.21 o
 -10   5  12      977.32      927.89     48.63 o
  -9   5  12      114.97       59.30     22.39 o
  -8   5  12       82.89      143.95     36.46 o
  -7   5  12      245.84      206.04     26.32 o
  -6   5  12      130.95      149.68     23.47 o
  -5   5  12      269.71      313.62     38.62 o
  -4   5  12        0.03      -17.01     17.01 o
  -3   5  12      396.42      457.08     28.28 o
  -2   5  12       76.58      100.29     24.38 o
  -1   5  12        1.43      -13.07     23.37 o
   0   5  12       52.03       67.19     24.55 o
   1   5  12      169.46      149.48     28.25 o
   2   5  12      194.91      128.08     28.04 o
   3   5  12       32.84       32.85     23.90 o
   4   5  12       76.58       72.08     25.09 o
   5   5  12      410.01      377.87     30.60 o
   6   5  12        8.82       36.67     28.62 o
   7   5  12      339.17      330.41     33.31 o
   8   5  12       72.57       -3.90     54.72 o
 -16   6  12        1.62      -11.59     44.45 o
 -15   6  12        7.49        3.68     39.69 o
 -14   6  12       24.80       43.72     33.64 o
 -13   6  12       74.87       78.31     44.86 o
 -12   6  12        4.46       16.13     25.59 o
 -11   6  12      101.31       69.49     25.02 o
 -10   6  12       32.08       17.47     33.04 o
  -9   6  12      486.39      560.74     57.76 o
  -8   6  12      571.38      559.66     59.64 o
  -7   6  12      292.55      284.01     28.92 o
  -6   6  12      709.75      666.09     45.11 o
  -5   6  12      301.09      297.73     25.94 o
  -4   6  12      233.87      217.58     35.77 o
  -3   6  12       16.75       37.32     35.39 o
  -2   6  12       49.24       37.35     18.10 o
  -1   6  12       13.10      -11.87     24.10 o
   0   6  12       13.93      -24.30     24.30 o
   1   6  12        2.62       -2.21     26.01 o
   2   6  12      382.67      443.10     41.95 o
   3   6  12       20.80       -6.59     24.09 o
   4   6  12      569.76      644.67     42.12 o
   5   6  12       48.42      -15.04     27.12 o
   6   6  12      634.67      630.70     46.41 o
   7   6  12      104.90       -0.30     37.81 o
   8   6  12       12.51      -58.92     58.92 o
 -15   7  12       48.19       27.96     39.99 o
 -14   7  12        2.08       39.40     30.83 o
 -13   7  12      331.79      351.72     39.57 o
 -12   7  12       65.34       79.28     39.25 o
 -11   7  12       29.15       -1.34     26.33 o
 -10   7  12      624.66      697.05     66.93 o
  -9   7  12      100.38      151.17     78.85 o
  -8   7  12      161.77      187.46     28.53 o
  -7   7  12       36.90       55.29     33.26 o
  -6   7  12        0.04      104.01     33.71 o
  -5   7  12      143.61      126.41     25.10 o
  -4   7  12      143.80      118.79     20.02 o
  -3   7  12        6.06       13.61     19.42 o
  -2   7  12      458.63      452.01     31.19 o
  -1   7  12        3.73       -0.74     19.59 o
   0   7  12      641.50      634.05     43.47 o
   1   7  12        4.98      -19.16     26.30 o
   2   7  12      388.83      418.60     39.04 o
   3   7  12      110.40       42.52     30.47 o
   4   7  12       57.15       -7.64     26.80 o
   5   7  12        0.32      -33.33     33.33 o
   6   7  12       55.25        5.31     36.97 o
   7   7  12       14.38      -38.87     38.87 o
 -14   8  12      357.93      438.13     48.65 o
 -13   8  12       30.61       87.61     45.48 o
 -12   8  12      155.42      134.97     30.75 o
 -11   8  12        0.25       37.41     28.42 o
 -10   8  12       92.24       77.07     30.41 o
  -9   8  12       37.07       53.09     28.50 o
  -8   8  12      146.96      184.99     29.33 o
  -7   8  12       90.15       46.08     52.52 o
  -6   8  12        0.87      -22.12     36.58 o
  -5   8  12       29.34       30.56     38.84 o
  -4   8  12      103.35       93.42     34.30 o
  -3   8  12      720.03      654.21     48.58 o
  -2   8  12      137.21      127.28     29.56 o
  -1   8  12       21.37        1.82     25.98 o
   0   8  12      262.84      218.09     23.76 o
   1   8  12      311.05      229.39     31.48 o
   2   8  12       11.27      -29.12     29.12 o
   3   8  12       45.80       12.48     30.77 o
   4   8  12        0.25      -32.20     32.20 o
   5   8  12      140.17       88.64     35.98 o
   6   8  12        0.34      -45.67     45.67 o
 -14   9  12       92.09       14.32     63.57 o
 -13   9  12        5.81        5.27     34.15 o
 -12   9  12       89.84       51.26     32.77 o
 -11   9  12        7.34       14.70     49.04 o
 -10   9  12       65.18       15.37     31.86 o
  -9   9  12       29.49      -21.48     30.09 o
  -8   9  12      112.84      129.13     30.58 o
  -7   9  12        7.79      -17.62     26.98 o
  -6   9  12      230.08      274.09     31.16 o
  -5   9  12       95.87       85.19     26.95 o
  -4   9  12      519.53      529.99     40.43 o
  -3   9  12      116.88       67.88     27.00 o
  -2   9  12      107.00      111.74     27.48 o
  -1   9  12      178.91      138.65     40.64 o
   0   9  12       43.69       -2.53     23.36 o
   1   9  12        4.96       11.81     31.61 o
   2   9  12        9.59      -30.21     30.21 o
   3   9  12      192.85      142.41     34.61 o
   4   9  12       77.46       -2.36     35.30 o
   5   9  12      150.00       42.01     38.07 o
 -12  10  12        0.01       11.69     34.87 o
 -11  10  12       60.61       14.81     69.63 o
 -10  10  12       91.74       80.83     34.51 o
  -9  10  12       16.20      -20.20     31.48 o
  -8  10  12       46.11       48.60     30.85 o
  -7  10  12      192.32      144.12     32.17 o
  -6  10  12       18.33      -18.94     32.78 o
  -5  10  12       81.02       36.86     28.59 o
  -4  10  12       78.84       23.18     28.13 o
  -3  10  12      151.45      129.35     51.53 o
  -2  10  12       99.84       65.95     29.03 o
  -1  10  12       98.82      120.92     30.53 o
   0  10  12       49.07       41.42     30.94 o
   1  10  12        4.53      -24.31     26.17 o
   2  10  12      178.13       90.31     33.81 o
   3  10  12       23.00      -33.41     35.01 o
   4  10  12       39.56      -36.22     36.22 o
 -11  11  12       57.26       92.26     56.05 o
 -10  11  12       26.68        9.00     66.97 o
  -9  11  12       47.77       74.31     35.26 o
  -8  11  12       42.38       44.14     48.83 o
  -7  11  12      146.50      128.82     34.44 o
  -6  11  12        0.02      -10.52     31.47 o
  -5  11  12       17.74       -0.74     33.76 o
  -4  11  12       98.63       45.78     30.65 o
  -3  11  12       92.49       71.21     44.70 o
  -2  11  12      205.22      195.71     45.49 o
  -1  11  12      252.64      287.36     35.67 o
   0  11  12      105.65       77.61     34.10 o
   1  11  12      187.58      265.67    131.62 o
   2  11  12       23.48      -12.73     29.98 o
   3  11  12      200.55       73.16     53.48 o
  -9  12  12        0.01       -7.27     54.56 o
  -8  12  12       78.45      123.24     37.68 o
  -7  12  12       42.70       27.85     36.44 o
  -6  12  12        4.52        2.91     36.31 o
  -5  12  12       28.42       54.52     40.94 o
  -4  12  12       55.80       47.10     34.20 o
  -3  12  12        4.20      -37.20     37.20 o
  -2  12  12      139.61      146.46     35.94 o
  -1  12  12       21.89       -5.48     35.65 o
   0  12  12       13.96       68.76     53.15 o
   1  12  12       33.34      143.25     58.75 o
 -17   1  13       26.52       31.27     44.34 o
 -16   1  13       93.83       29.12     32.71 o
 -15   1  13       65.62       53.12     30.73 o
 -14   1  13      243.69      272.37     31.17 o
 -13   1  13      658.63      648.60     42.78 o
 -12   1  13       17.05       48.08     36.66 o
 -11   1  13      604.91      619.03     39.73 o
 -10   1  13      216.95      276.90     39.74 o
  -9   1  13       45.69        4.06     39.90 o
  -8   1  13        0.73       17.17     36.93 o
  -7   1  13      422.35      412.48     33.42 o
  -6   1  13      748.04      818.17     41.24 o
  -5   1  13       81.90      106.16     24.10 o
  -4   1  13       11.44       11.28     24.31 o
  -3   1  13       29.48      -17.01     23.47 o
  -2   1  13       10.28       33.38     23.56 o
  -1   1  13      614.66      750.54     46.23 o
   0   1  13      504.97      571.19     34.61 o
   1   1  13       81.59       87.40     22.03 o
   2   1  13      216.27      247.62     30.12 o
   3   1  13      214.06      179.15     32.74 o
   4   1  13      191.32      148.17     32.03 o
   5   1  13      454.59      391.50     37.39 o
   6   1  13      196.02      149.74     59.75 o
   7   1  13       21.52      -13.75     39.77 o
   8   1  13       84.56       51.31     42.19 o
 -17   2  13      193.39      241.84     54.21 o
 -16   2  13       17.10       43.03     45.88 o
 -15   2  13       81.84       56.52     30.71 o
 -14   2  13        6.30      -27.53     42.77 o
 -13   2  13      101.61       90.50     33.55 o
 -12   2  13       33.41       26.21     25.94 o
 -11   2  13       37.50       33.78     25.20 o
 -10   2  13       73.27       68.62     25.34 o
  -9   2  13     1121.14     1104.42    135.63 o
  -8   2  13       42.95       49.35     23.48 o
  -7   2  13      300.01      300.39     29.01 o
  -6   2  13      289.66      368.40     59.83 o
  -5   2  13       31.41       69.81     24.10 o
  -4   2  13        0.00      -22.80     22.80 o
  -3   2  13       10.42      -23.42     23.42 o
  -2   2  13      426.97      478.07     40.13 o
  -1   2  13      103.25      179.14     57.53 o
   0   2  13        0.97        9.01     34.17 o
   1   2  13       58.62       77.78     22.19 o
   2   2  13       96.79       83.09     23.00 o
   3   2  13      128.28       99.43     38.82 o
   4   2  13      135.07       84.97     40.88 o
   5   2  13       40.26       40.78     33.90 o
   6   2  13       20.22        6.59     36.75 o
   7   2  13      138.45       85.70     40.56 o
   8   2  13        8.58      -39.74     61.53 o
 -16   3  13      345.65      380.11     32.25 o
 -15   3  13       40.04        0.95     37.47 o
 -14   3  13      219.97      208.56     33.36 o
 -13   3  13       74.23       49.52     29.18 o
 -12   3  13       96.58      144.79     29.36 o
 -11   3  13        7.82        5.61     25.90 o
 -10   3  13      243.79      210.30     32.22 o
  -9   3  13       10.43       -3.55     20.20 o
  -8   3  13       83.56       58.64     20.39 o
  -7   3  13      148.47      190.83     28.94 o
  -6   3  13      141.27      104.95     26.44 o
  -5   3  13       20.01       13.23     25.14 o
  -4   3  13     1148.73     1210.75     72.16 o
  -3   3  13       55.94       55.77     36.39 o
  -2   3  13      300.10      342.41     30.03 o
  -1   3  13       18.83       -0.15     24.35 o
   0   3  13       91.48       66.89     26.15 o
   1   3  13      545.88      621.28     43.56 o
   2   3  13        9.68       -6.21     23.13 o
   3   3  13      143.49      154.43     25.69 o
   4   3  13       15.14       -5.40     31.96 o
   5   3  13      219.43      223.81     37.94 o
   6   3  13       26.00       24.70     38.43 o
   7   3  13       42.88       45.55     40.95 o
   8   3  13       21.36        5.94     64.94 o
 -16   4  13      366.29      393.04     42.88 o
 -15   4  13        0.00       38.46     35.32 o
 -14   4  13      331.78      265.49     37.02 o
 -13   4  13       10.92       -5.77     30.50 o
 -12   4  13       21.38       24.72     28.49 o
 -11   4  13       54.13       26.90     22.63 o
 -10   4  13        6.86       -1.12     21.96 o
  -9   4  13        7.70       17.68     31.72 o
  -8   4  13       20.38       27.83     20.79 o
  -7   4  13       72.26       34.46     35.79 o
  -6   4  13        4.97      -23.66     27.49 o
  -5   4  13       35.54       71.11     25.86 o
  -4   4  13        0.97        0.85     24.34 o
  -3   4  13       12.58       55.92     25.13 o
  -2   4  13       70.00       92.55     25.96 o
  -1   4  13       29.12      -25.31     25.31 o
   0   4  13        0.25       -2.72     26.04 o
   1   4  13        1.33        9.20     27.25 o
   2   4  13       55.38       22.93     24.06 o
   3   4  13       96.62       43.49     25.73 o
   4   4  13      110.44       97.87     28.57 o
   5   4  13        0.50      -24.20     35.57 o
   6   4  13       38.00       15.82     38.37 o
   7   4  13       55.01       72.43     41.71 o
 -16   5  13        4.39      -55.18     55.18 o
 -15   5  13       86.97       97.43     38.34 o
 -14   5  13        9.87       28.13     34.43 o
 -13   5  13      194.79      141.78     33.52 o
 -12   5  13        5.68       20.72     25.10 o
 -11   5  13       34.77       39.90     24.67 o
 -10   5  13      113.62       87.29     24.62 o
  -9   5  13      119.72      140.59     23.92 o
  -8   5  13       40.20       26.86     37.62 o
  -7   5  13        0.12       -7.27     20.24 o
  -6   5  13      523.48      465.94     32.45 o
  -5   5  13      177.93      110.14     48.66 o
  -4   5  13      378.18      394.59     40.42 o
  -3   5  13      597.24      685.45     44.41 o
  -2   5  13      230.02      249.23     29.01 o
  -1   5  13      113.53      102.40     27.75 o
   0   5  13       22.54       -1.72     27.08 o
   1   5  13       72.22       41.36     43.33 o
   2   5  13       27.21       21.12     37.80 o
   3   5  13      171.95      134.12     27.92 o
   4   5  13      141.12      102.49     28.79 o
   5   5  13      177.41      166.51     31.29 o
   6   5  13       71.67       79.11     32.60 o
   7   5  13        2.52      -33.42     60.83 o
 -15   6  13        1.78      -11.64     39.56 o
 -14   6  13        1.60       13.01     58.07 o
 -13   6  13       66.80      167.12     33.07 o
 -12   6  13       47.37       49.28     27.48 o
 -11   6  13       45.95       64.85     32.33 o
 -10   6  13        0.44       16.00     30.75 o
  -9   6  13      103.62       68.30     42.02 o
  -8   6  13      354.11      341.82     32.44 o
  -7   6  13      242.28      230.66     29.46 o
  -6   6  13      621.08      682.84     42.38 o
  -5   6  13       29.15       31.58     20.19 o
  -4   6  13      110.14       61.24     32.59 o
  -3   6  13       35.44       12.86     28.96 o
  -2   6  13       11.55       -2.70     35.17 o
  -1   6  13        0.52       16.74     30.87 o
   0   6  13       59.62       53.07     28.10 o
   1   6  13        0.15       -7.12     29.12 o
   2   6  13      428.51      387.52     36.17 o
   3   6  13       38.15       36.60     36.31 o
   4   6  13       81.25       92.73     29.75 o
   5   6  13       53.28       30.29     31.18 o
   6   6  13      127.23       27.54     40.27 o
 -14   7  13        2.23       31.00     37.70 o
 -13   7  13       86.56      153.82     31.90 o
 -12   7  13       60.24       61.84     29.31 o
 -11   7  13       17.51       42.10     31.24 o
 -10   7  13       49.09       69.67     45.67 o
  -9   7  13       30.83       38.10     28.43 o
  -8   7  13      497.74      475.90     39.52 o
  -7   7  13      186.83      151.21     29.32 o
  -6   7  13       25.65       -8.02     25.78 o
  -5   7  13      239.07      250.87     49.58 o
  -4   7  13      523.77      516.90     34.13 o
  -3   7  13       21.90      -12.27     26.73 o
  -2   7  13       36.35       22.36     27.30 o
  -1   7  13      105.09       90.94     28.78 o
   0   7  13        9.61      -25.52     28.90 o
   1   7  13       18.33       -5.29     29.55 o
   2   7  13       50.80       40.60     31.43 o
   3   7  13      321.96      284.67     40.73 o
   4   7  13        3.43      -29.88     29.88 o
   5   7  13       86.26        1.85     37.91 o
   6   7  13        8.59      -61.95     61.95 o
 -14   8  13        0.25       30.10     42.89 o
 -13   8  13        1.10       31.22     43.37 o
 -12   8  13       67.12       87.35     31.85 o
 -11   8  13       33.00       51.19     35.90 o
 -10   8  13       60.19       61.12     47.04 o
  -9   8  13      106.41      159.76     34.36 o
  -8   8  13      129.10      109.48     30.05 o
  -7   8  13        0.30      -27.13     27.13 o
  -6   8  13        3.19        3.54     27.24 o
  -5   8  13        7.62       -8.47     27.12 o
  -4   8  13       74.37      101.43     27.71 o
  -3   8  13      206.24      178.55     29.82 o
  -2   8  13       59.66       26.37     29.30 o
  -1   8  13      418.17      330.74     34.22 o
   0   8  13       10.67      -15.98     29.72 o
   1   8  13      630.21      566.34     48.69 o
   2   8  13       93.42        7.45     87.98 o
   3   8  13       22.04      -13.86     29.86 o
   4   8  13       25.31      -10.32     36.18 o
   5   8  13       11.02       -0.39     39.62 o
 -12   9  13      146.26      238.51     42.86 o
 -11   9  13       83.70        4.15     53.06 o
 -10   9  13       78.74       58.12     35.00 o
  -9   9  13      259.62      253.91     44.59 o
  -8   9  13       10.45       31.19     66.99 o
  -7   9  13       47.32       49.92     51.47 o
  -6   9  13       96.11       89.13     30.83 o
  -5   9  13      139.54      171.27     44.41 o
  -4   9  13      234.03      276.83     31.50 o
  -3   9  13      200.63      176.37     42.77 o
  -2   9  13      310.16      255.34     33.23 o
  -1   9  13        0.11      -30.20     30.20 o
   0   9  13      127.85       65.29     32.19 o
   1   9  13        3.48      -32.68     32.68 o
   2   9  13      108.15       60.90     34.49 o
   3   9  13       16.84      -28.76     37.10 o
   4   9  13       24.41      -38.52     38.52 o
 -11  10  13      136.60      179.12     59.54 o
 -10  10  13       10.89      -26.69     35.95 o
  -9  10  13      487.74      442.12     40.19 o
  -8  10  13      603.94      595.94    112.27 o
  -7  10  13      205.13      254.32     34.89 o
  -6  10  13      196.60      196.66     33.96 o
  -5  10  13      156.25      215.84     64.27 o
  -4  10  13       62.44       35.48     30.88 o
  -3  10  13       23.07       11.19     31.23 o
  -2  10  13        7.76      -31.75     31.75 o
  -1  10  13      241.27      160.73     49.83 o
   0  10  13      129.15       -2.45     48.29 o
   1  10  13       12.66      -17.00     62.36 o
   2  10  13      336.86      153.14     38.09 o
  -9  11  13       37.10       46.76     37.87 o
  -8  11  13      518.38      522.32     46.34 o
  -7  11  13      492.93      538.85     45.00 o
  -6  11  13       97.82      136.91     35.77 o
  -5  11  13      221.34      182.81     36.21 o
  -4  11  13       18.29        3.29     49.31 o
  -3  11  13      422.78      369.79     50.70 o
  -2  11  13       11.01       53.42     35.56 o
  -1  11  13        8.16       44.21     36.19 o
  -5  12  13      241.08      345.79     57.05 o
  -4  12  13      323.79      478.49     60.45 o
  -3  12  13       71.55      131.62     55.80 o
 -16   0  14      337.95      256.64     53.35 o
 -12   0  14      619.08      612.93     59.17 o
 -11   0  14      103.54      122.11     39.36 o
 -10   0  14      248.53      157.16     41.69 o
  -9   0  14       57.54       15.74     39.61 o
  -8   0  14       25.75       -9.97     37.99 o
  -7   0  14       37.29      -32.10     36.62 o
  -6   0  14       81.71      131.08     37.53 o
  -5   0  14      718.01      783.62     60.70 o
  -4   0  14      142.20      268.06     42.56 o
  -3   0  14      452.57      568.09     60.79 o
  -2   0  14      838.04      922.14     70.25 o
  -1   0  14     1040.93     1169.98     80.34 o
   0   0  14       51.79       49.62     39.86 o
   1   0  14        0.95        3.86     40.44 o
   2   0  14      323.61      343.42     49.99 o
   3   0  14       65.33       55.18     45.92 o
   4   0  14       54.58       75.86     47.29 o
   5   0  14      206.01      201.42     52.94 o
   6   0  14        1.34      -10.13     59.21 o
 -16   1  14        4.33      -50.24     50.24 o
 -15   1  14      125.57       56.68     47.54 o
 -14   1  14       12.33       -5.23     44.10 o
 -13   1  14        5.68       -4.28     39.78 o
 -12   1  14        0.03        9.59     38.03 o
 -11   1  14      215.65      147.73     41.98 o
 -10   1  14     1086.29     1018.86     48.01 o
  -9   1  14      141.83      147.75     29.11 o
  -8   1  14        0.88      -31.54     31.54 o
  -7   1  14      233.91      298.15     31.04 o
  -6   1  14       15.38       13.77     25.51 o
  -5   1  14        2.52       34.82     42.64 o
  -4   1  14       12.03      -26.41     26.51 o
  -3   1  14       12.18       21.83     26.67 o
  -2   1  14        0.42       -5.68     27.28 o
  -1   1  14       34.53       60.04     27.82 o
   0   1  14      212.07      235.89     31.65 o
   1   1  14       11.48       -9.81     29.34 o
   2   1  14      321.77      323.78     35.14 o
   3   1  14       11.10       11.98     31.77 o
   4   1  14        0.51       21.20     45.55 o
   5   1  14       19.82      -14.03     36.29 o
   6   1  14      163.05      198.30     44.39 o
 -16   2  14        0.42      -12.54     51.78 o
 -15   2  14      111.17       61.71     34.65 o
 -14   2  14       11.53       12.05     31.75 o
 -13   2  14       70.67       67.26     31.24 o
 -12   2  14        1.03       -8.26     41.06 o
 -11   2  14     1171.52     1051.72     72.58 o
 -10   2  14      221.90      191.74     42.52 o
  -9   2  14      520.48      592.59     40.57 o
  -8   2  14       24.67       59.65     27.23 o
  -7   2  14        3.63      -16.37     25.86 o
  -6   2  14      615.92      664.90     42.70 o
  -5   2  14      479.89      455.87     46.73 o
  -4   2  14      282.84      371.74     47.58 o
  -3   2  14      157.27      177.88     29.22 o
  -2   2  14       14.63      -25.63     26.81 o
  -1   2  14      202.15      239.86     30.53 o
   0   2  14      677.52      742.02     40.35 o
   1   2  14       65.38       42.61     36.78 o
   2   2  14       97.56      155.91     48.81 o
   3   2  14       19.75       62.21     32.51 o
   4   2  14      657.78      840.80     58.97 o
   5   2  14       30.77       51.40     39.25 o
   6   2  14      537.79      449.19     53.89 o
 -15   3  14      325.61      294.30     38.81 o
 -14   3  14       18.49      -15.92     33.39 o
 -13   3  14      423.73      443.15     37.63 o
 -12   3  14       81.58       65.71     30.21 o
 -11   3  14       77.76       77.15     41.85 o
 -10   3  14      116.29      108.66     42.43 o
  -9   3  14      415.46      409.86     36.79 o
  -8   3  14      603.36      600.50     43.64 o
  -7   3  14      174.90      182.24     38.97 o
  -6   3  14        0.04      -18.42     27.56 o
  -5   3  14      870.89     1102.75     74.99 o
  -4   3  14       14.08       53.33     32.68 o
  -3   3  14       39.02       60.83     27.80 o
  -2   3  14      532.50      526.97     48.29 o
  -1   3  14      117.34      120.24     29.31 o
   0   3  14      528.30      608.74     74.57 o
   1   3  14      158.61      172.00     26.42 o
   2   3  14       16.03       26.94     26.12 o
   3   3  14      129.97      152.25     48.02 o
   4   3  14        0.35       21.18     40.71 o
   5   3  14      162.95      163.03     40.93 o
   6   3  14      233.30      202.87     60.62 o
 -15   4  14       10.06       40.19     59.15 o
 -14   4  14      108.09       71.53     35.66 o
 -13   4  14      158.69      195.55     35.85 o
 -12   4  14      395.64      388.69     36.44 o
 -11   4  14      213.85      163.71     42.10 o
 -10   4  14      275.44      271.15     27.03 o
  -9   4  14        3.61      -38.16     38.16 o
  -8   4  14        2.63      -22.40     27.52 o
  -7   4  14        1.58      -25.04     37.95 o
  -6   4  14      252.42      272.35     48.39 o
  -5   4  14      273.62      297.60     31.90 o
  -4   4  14     1058.65     1192.55     75.84 o
  -3   4  14      663.22      679.94     47.28 o
  -2   4  14      487.42      521.45     62.53 o
  -1   4  14      509.62      592.61     78.39 o
   0   4  14        5.69       35.83     29.54 o
   1   4  14      278.21      315.36     34.31 o
   2   4  14       14.69       -1.34     32.99 o
   3   4  14        0.84      -28.10     36.61 o
   4   4  14       23.14       14.19     38.58 o
   5   4  14       85.77       89.96     41.07 o
   6   4  14       48.66       45.96     61.45 o
 -15   5  14       86.44       15.28     55.51 o
 -14   5  14      114.34      108.84     38.36 o
 -13   5  14        1.08      -10.02     34.13 o
 -12   5  14      111.25      132.34     27.97 o
 -11   5  14        5.95       56.58     26.44 o
 -10   5  14       51.87       85.63     35.81 o
  -9   5  14       63.08      104.68     25.27 o
  -8   5  14      257.16      230.15     47.54 o
  -7   5  14      982.76     1011.00     54.75 o
  -6   5  14      707.16      791.47     75.90 o
  -5   5  14       32.27      112.52     32.55 o
  -4   5  14      101.62       61.83     28.50 o
  -3   5  14       24.73       31.51     28.79 o
  -2   5  14       23.90      -15.18     28.98 o
  -1   5  14       20.03       18.66     29.67 o
   0   5  14      450.35      495.17     45.89 o
   1   5  14      187.45      184.65     32.77 o
   2   5  14        0.61       -4.11     28.48 o
   3   5  14      373.51      375.83     41.84 o
   4   5  14       27.39       -7.27     31.91 o
   5   5  14      273.71      232.21     43.78 o
 -14   6  14        1.30       42.02     52.32 o
 -13   6  14      136.29      189.24     42.59 o
 -12   6  14        7.43       -1.10     29.31 o
 -11   6  14      507.60      431.42     52.76 o
 -10   6  14       17.99       49.96     26.67 o
  -9   6  14      335.11      442.92     70.97 o
  -8   6  14      178.15      163.26     47.50 o
  -7   6  14      384.88      413.96     55.55 o
  -6   6  14     1037.81      961.67     73.28 o
  -5   6  14      103.78      104.89     30.21 o
  -4   6  14      104.19       61.46     29.71 o
  -3   6  14       12.74      -17.69     28.90 o
  -2   6  14      106.44       94.38     30.52 o
  -1   6  14      396.33      386.10     39.84 o
   0   6  14      266.00      247.07     34.17 o
   1   6  14       47.96       -6.18     32.59 o
   2   6  14      326.34      274.51     39.33 o
   3   6  14       32.77       -7.06     32.38 o
   4   6  14      209.94      162.02     34.13 o
   5   6  14       20.40        0.08     63.24 o
 -13   7  14      318.20      371.68     36.19 o
 -12   7  14       69.48       88.88     46.71 o
 -11   7  14       73.49      100.51     30.72 o
 -10   7  14      472.94      522.32     50.54 o
  -9   7  14        0.85       15.20     45.92 o
  -8   7  14       53.40       83.69     31.10 o
  -7   7  14        0.18       27.64     29.13 o
  -6   7  14       82.66       88.81     42.89 o
  -5   7  14      322.82      341.63     52.11 o
  -4   7  14      628.53      549.37     47.69 o
  -3   7  14      164.42      234.08     38.51 o
  -2   7  14     1038.23      943.25    110.47 o
  -1   7  14       54.90       45.39     32.00 o
   0   7  14      289.91      267.96     81.98 o
   1   7  14       19.56      -33.24     33.24 o
   2   7  14       20.50      -29.37     54.00 o
   3   7  14        4.89      -31.94     31.94 o
   4   7  14       69.65       52.83     38.49 o
 -12   8  14      240.91      260.29     41.34 o
 -11   8  14       28.75       53.01     36.75 o
 -10   8  14       18.42      -18.14     50.36 o
  -9   8  14        0.18        4.09     33.10 o
  -8   8  14        0.06      -31.81     39.01 o
  -7   8  14       15.19      -20.97     30.22 o
  -6   8  14      129.28       89.90     31.46 o
  -5   8  14       79.27       -9.30     43.64 o
  -4   8  14      164.85      223.67     47.33 o
  -3   8  14       74.81       79.06     45.67 o
  -2   8  14      157.34      137.62     37.76 o
  -1   8  14      323.79      193.24     61.82 o
   0   8  14       24.44      -18.91     32.90 o
   1   8  14      157.49      143.18     48.23 o
   2   8  14       51.03      -25.61     36.57 o
   3   8  14       80.25       27.78     39.05 o
 -11   9  14        2.67      137.16     44.77 o
 -10   9  14       91.53        4.17     56.34 o
  -9   9  14      151.75      108.98     36.63 o
  -8   9  14       95.32       70.93     34.44 o
  -7   9  14        9.15      -24.44     32.69 o
  -6   9  14       66.19       62.05     32.53 o
  -5   9  14       20.90      -31.55     31.55 o
  -4   9  14      121.47       64.40     46.30 o
  -3   9  14       10.22      -11.92     44.30 o
  -2   9  14       22.11       25.45     46.38 o
  -1   9  14        3.96      -26.40     33.32 o
   0   9  14        0.50      -35.05     35.05 o
   1   9  14       23.73      -28.77     39.22 o
  -9  10  14       25.89      -51.69     51.69 o
  -8  10  14      172.14      176.05     37.91 o
  -7  10  14       19.21        8.54     35.30 o
  -6  10  14        4.98      -34.50     34.50 o
  -5  10  14       23.73       -6.50     34.98 o
  -4  10  14       33.15      -33.67     33.67 o
  -3  10  14       99.76       57.26     49.78 o
  -2  10  14       33.50       22.63     49.08 o
 -14   1  15        7.22        6.60     44.76 o
 -13   1  15      393.19      401.30     54.93 o
 -12   1  15       33.71       65.61     61.78 o
 -11   1  15       73.76       59.47     30.66 o
 -10   1  15        0.60        0.24     30.09 o
  -9   1  15       54.23      126.86     31.32 o
  -8   1  15       90.58      191.21     32.10 o
  -7   1  15        6.60        3.51     29.16 o
  -6   1  15      567.93      677.42     45.29 o
  -5   1  15       44.79      101.85     67.10 o
  -4   1  15      490.99      622.90     69.09 o
  -3   1  15       29.88       33.24     30.86 o
  -2   1  15      290.70      352.61     35.66 o
  -1   1  15      107.07      170.63     33.47 o
   0   1  15       66.11      102.14     32.36 o
   1   1  15      128.74      149.65     33.89 o
   2   1  15       23.25       17.87     34.31 o
   3   1  15       98.32      135.62     46.48 o
   4   1  15        5.90       20.62     38.02 o
 -14   2  15        2.16      -13.37     48.25 o
 -13   2  15        1.14       54.60     46.59 o
 -12   2  15      124.90      166.50     47.46 o
 -11   2  15      177.59      160.70     32.26 o
 -10   2  15        9.24       15.79     30.16 o
  -9   2  15        8.96       40.40     30.84 o
  -8   2  15       12.77      -22.23     29.45 o
  -7   2  15       32.98       18.00     37.47 o
  -6   2  15       10.60       16.65     48.66 o
  -5   2  15       13.77       35.62     43.64 o
  -4   2  15       11.12       46.08     30.45 o
  -3   2  15       43.76       76.29     42.37 o
  -2   2  15      183.86      249.82     33.60 o
  -1   2  15        1.94      -31.18     45.84 o
   0   2  15       38.32       50.59     33.62 o
   1   2  15      111.40      105.53     34.11 o
   2   2  15        4.71       35.25     34.81 o
   3   2  15       63.71       77.81     36.96 o
   4   2  15       21.98       91.94     39.87 o
 -14   3  15      167.14      212.01     55.55 o
 -13   3  15      177.34       96.45     49.24 o
 -12   3  15       54.32       83.62     46.92 o
 -11   3  15       25.22       75.48     44.55 o
 -10   3  15      138.30      127.28     32.78 o
  -9   3  15      104.45       98.80     32.01 o
  -8   3  15       55.87      106.11     32.48 o
  -7   3  15       31.09       23.04     42.68 o
  -6   3  15       47.78       82.92     43.18 o
  -5   3  15        6.83       -8.95     31.06 o
  -4   3  15      230.02      198.37     33.31 o
  -3   3  15       28.02       44.93     31.36 o
  -2   3  15       66.21       75.25     31.19 o
  -1   3  15      531.37      650.62     62.72 o
   0   3  15       60.57       33.08     27.74 o
   1   3  15       11.74       38.40     28.04 o
   2   3  15       14.36      -20.36     38.22 o
   3   3  15      101.30      167.18     38.56 o
   4   3  15       88.82       63.17     42.65 o
 -14   4  15       10.36      -39.03     53.11 o
 -13   4  15       37.21       42.43     49.91 o
 -12   4  15      100.96       90.52     50.28 o
 -11   4  15       14.93       60.16     45.63 o
 -10   4  15       28.52       19.64     43.43 o
  -9   4  15       12.07       58.66     31.66 o
  -8   4  15       49.38       33.63     43.68 o
  -7   4  15      114.01       74.45     46.13 o
  -6   4  15       58.68       19.42     39.69 o
  -5   4  15        0.15      -45.87     72.68 o
  -4   4  15       56.70       99.19     38.37 o
  -3   4  15        2.83       30.36     36.50 o
  -2   4  15        6.67       -6.13     31.62 o
  -1   4  15        4.22       34.87     32.54 o
   0   4  15        7.10      -32.28     39.01 o
   1   4  15       14.73       18.87     29.23 o
   2   4  15        2.08       10.19     30.22 o
   3   4  15        1.58        5.96     54.08 o
   4   4  15        9.31      -38.61     61.28 o
 -13   5  15      343.21      315.16     50.84 o
 -12   5  15       10.97       64.90     51.69 o
 -11   5  15       80.09       78.27     47.96 o
 -10   5  15        5.60       13.12     46.17 o
  -9   5  15        7.24       33.30     46.67 o
  -8   5  15      194.17      146.24     48.25 o
  -7   5  15      101.93       69.88     46.34 o
  -6   5  15        4.88       -4.30     31.68 o
  -5   5  15       63.20       73.18     31.56 o
  -4   5  15      628.94      655.78     51.21 o
  -3   5  15      171.28      165.72     33.92 o
  -2   5  15      165.42      222.93     34.98 o
  -1   5  15       22.07       15.49     33.48 o
   0   5  15        3.21      -33.85     33.85 o
   1   5  15        0.01       14.33     48.30 o
   2   5  15       60.35       16.74     32.51 o
   3   5  15       39.65        2.63     33.71 o
 -13   6  15       55.04       47.17     55.10 o
 -12   6  15      176.32      195.61     41.20 o
 -11   6  15       90.17      130.00     53.60 o
 -10   6  15       19.74       52.40     50.41 o
  -9   6  15      151.23      204.66     51.94 o
  -8   6  15      472.85      582.91     72.74 o
  -7   6  15       24.51      103.55     46.88 o
  -6   6  15      123.57      163.43     48.37 o
  -5   6  15      219.93      223.16     34.57 o
  -4   6  15       37.15        7.18     32.72 o
  -3   6  15       31.16      -14.72     37.62 o
  -2   6  15      104.56      165.26     35.18 o
  -1   6  15       55.46        1.41     34.08 o
   0   6  15      257.79      231.81     38.08 o
   1   6  15        0.02       -6.45     37.80 o
   2   6  15      136.58       55.85     46.99 o
 -12   7  15      183.77      142.83     42.94 o
 -11   7  15       30.69       45.31     33.28 o
 -10   7  15       13.09      106.62     31.84 o
  -9   7  15      230.61      364.06     58.42 o
  -8   7  15      122.05       92.67     48.99 o
  -7   7  15       11.02       26.53     45.05 o
  -6   7  15       50.68      113.60     48.66 o
  -5   7  15       53.40      131.66     48.16 o
  -4   7  15       14.93      -12.50     46.01 o
  -3   7  15       40.92       13.20     34.06 o
  -2   7  15       93.28      110.29     39.67 o
  -1   7  15        2.11      -35.14     35.14 o
   0   7  15        5.89       -7.32     36.26 o
   1   7  15      111.14       57.67     38.52 o
 -10   8  15        0.98      130.24     85.68 o
  -9   8  15        3.09       42.23     51.74 o
  -8   8  15        5.34       18.52     48.54 o
  -7   8  15       37.44        4.40     48.91 o
  -6   8  15       36.32      -47.46     47.46 o
  -5   8  15      167.05      251.70     53.85 o
  -4   8  15      391.28      379.17     57.71 o
  -3   8  15      272.63      259.71     54.43 o
  -2   8  15       90.75       21.73     36.31 o
  -1   8  15      249.53      181.18     38.21 o
   0   8  15        9.70      -37.04     37.04 o
  -6   9  15       25.72       10.63     52.11 o
  -5   9  15       11.49      -14.37     49.62 o
  -4   9  15       80.50       55.02     51.61 o
  -3   9  15      149.66      134.61     51.53 o
 -13   0  16       34.01       63.57     50.61 o
 -12   0  16      335.10      361.98     57.80 o
 -11   0  16       58.85       22.17     47.92 o
 -10   0  16        0.37       75.07     48.04 o
  -9   0  16      355.32      465.78     59.04 o
  -8   0  16        2.65      -11.04     46.21 o
  -7   0  16      407.12      449.01     57.96 o
  -6   0  16      406.99      488.62     59.42 o
  -5   0  16      434.00      542.68     63.90 o
  -2   0  16        0.21       50.07     50.74 o
  -1   0  16       20.75       65.31     50.36 o
   0   0  16      126.41      122.24     51.86 o
   1   0  16       79.44      141.88     55.06 o
   2   0  16       21.68      100.69     55.93 o
 -13   1  16       46.61       73.82     35.35 o
 -12   1  16      345.43      340.23     40.03 o
 -11   1  16      206.55      241.12     37.68 o
 -10   1  16       10.57       -6.16     33.98 o
  -9   1  16       17.87       32.23     53.17 o
  -8   1  16        1.76       -3.05     33.02 o
  -7   1  16       71.01      154.61     34.25 o
  -6   1  16        0.05        8.24     34.64 o
  -5   1  16       11.67       99.94     51.40 o
  -4   1  16      481.90      653.04     78.31 o
  -3   1  16        5.61       24.83     42.91 o
  -2   1  16      308.96      394.10     39.95 o
  -1   1  16      101.06      116.03     49.97 o
   0   1  16        2.54       30.35     36.47 o
   1   1  16        0.95       57.62     37.52 o
   2   1  16       41.50       66.67     38.88 o
 -13   2  16        6.82      -34.88     34.88 o
 -12   2  16       28.93       65.75     34.82 o
 -11   2  16      781.58      777.29     53.97 o
 -10   2  16      240.72      256.81     63.28 o
  -9   2  16      225.64      181.25     35.72 o
  -8   2  16      501.31      558.06     46.27 o
  -7   2  16       79.63       68.72     49.24 o
  -6   2  16      241.99      206.19     54.14 o
  -5   2  16       33.81       51.94     48.12 o
  -4   2  16       16.05       47.07     34.99 o
  -3   2  16       11.88      -28.55     34.83 o
  -2   2  16      534.98      609.02     52.78 o
  -1   2  16        9.62       54.51     36.81 o
   0   2  16      568.77      832.30    147.84 o
   1   2  16        0.04       10.56     37.77 o
   2   2  16      485.83      483.18     45.74 o
 -12   3  16      272.13      216.21     47.67 o
 -11   3  16      118.36      165.45     36.71 o
 -10   3  16       57.88       -3.00     35.48 o
  -9   3  16      524.11      547.80     48.10 o
  -8   3  16       28.09       79.35     47.83 o
  -7   3  16       21.07       61.70     48.75 o
  -6   3  16      173.49      206.26     37.75 o
  -5   3  16      117.02      149.67     36.17 o
  -4   3  16       49.38       60.06     36.01 o
  -3   3  16        3.04        1.74     34.88 o
  -2   3  16      656.20      860.58     64.21 o
  -1   3  16      265.36      263.23     38.57 o
   0   3  16        8.81       28.84     38.31 o
   1   3  16       63.98       61.81     42.48 o
 -12   4  16      166.78      277.65     55.80 o
 -11   4  16        0.22       78.71     35.64 o
 -10   4  16      260.35      227.08     54.60 o
  -9   4  16        6.12        3.32     49.74 o
  -8   4  16      105.99       94.83     51.61 o
  -7   4  16       71.58      132.90     37.73 o
  -6   4  16       45.67        3.72     34.91 o
  -5   4  16      554.59      727.27     64.19 o
  -4   4  16      134.42      103.35     38.34 o
  -3   4  16      225.73      245.98     99.30 o
  -2   4  16      370.19      336.30     40.57 o
  -1   4  16       86.82       58.92     37.09 o
   0   4  16        6.50        6.09     46.25 o
   1   4  16       10.08       23.19     40.35 o
 -11   5  16       39.27       20.30     52.07 o
 -10   5  16      195.13      255.93     56.84 o
  -9   5  16       25.93       -1.29     51.03 o
  -8   5  16       58.55       99.86     53.44 o
  -7   5  16      238.57      146.24     53.27 o
  -6   5  16      206.93      223.42     38.03 o
  -5   5  16       23.34        2.25     35.86 o
  -4   5  16        4.69        8.12     35.91 o
  -3   5  16       55.72      -16.15     36.17 o
  -2   5  16      472.41      624.85     56.44 o
  -1   5  16      208.78      132.85     39.39 o
   0   5  16       60.33      126.39     38.69 o
   1   5  16        4.42       15.31     48.04 o
 -10   6  16       87.14      131.62     57.46 o
  -9   6  16      297.87      334.41     61.24 o
  -8   6  16      108.31      152.42     53.48 o
  -7   6  16      147.43      129.59     53.27 o
  -6   6  16       73.29       57.26     51.44 o
  -5   6  16       38.12       58.94     37.16 o
  -4   6  16       31.95       58.02     36.39 o
  -3   6  16       94.74       99.32     38.38 o
  -2   6  16       35.69       56.27    104.18 o
  -1   6  16      182.32      174.86     56.39 o
   0   6  16      288.84      179.27     56.16 o
  -8   7  16       24.87       24.21     51.44 o
  -7   7  16      103.53      265.44     54.93 o
  -6   7  16      190.25      122.45     54.72 o
  -5   7  16      108.00       32.68     53.27 o
  -4   7  16      363.35      449.71     61.66 o
  -3   7  16      256.04      170.86     40.09 o
  -2   7  16      112.96       84.51     39.52 o
 -11   1  17       22.88       47.23     38.62 o
 -10   1  17      113.16      115.31     80.47 o
  -9   1  17       27.61       56.44     37.98 o
  -8   1  17       80.00       99.69     39.58 o
  -7   1  17       69.28       79.06     57.80 o
  -6   1  17      228.03      408.98     66.81 o
  -5   1  17      204.52      191.62     61.16 o
  -4   1  17      296.46      430.24     62.78 o
  -3   1  17       16.99      -14.28     54.35 o
  -2   1  17      149.28      245.72     42.14 o
  -1   1  17      105.45      152.73     40.99 o
 -11   2  17        2.67      -28.71     49.26 o
 -10   2  17        2.65        8.23    102.66 o
  -9   2  17       29.60       20.68    128.09 o
  -8   2  17        0.00      -53.94     53.94 o
  -7   2  17       29.58       37.58     57.05 o
  -6   2  17      126.65       93.17     56.34 o
  -5   2  17      184.89      209.66     73.68 o
  -4   2  17        4.23       49.46     46.42 o
  -3   2  17        2.18       34.50     54.56 o
  -2   2  17       62.30      150.54     42.06 o
  -1   2  17        0.02       58.63     55.68 o
 -10   3  17       21.66      -48.04     52.48 o
  -9   3  17       60.66      -16.77     55.18 o
  -8   3  17       45.11       85.41     56.59 o
  -7   3  17       22.66      -25.21     78.27 o
  -6   3  17       36.12       14.19     40.03 o
  -5   3  17       39.44       37.57     77.64 o
  -4   3  17        0.42       26.21     39.70 o
  -3   3  17      477.77      560.50    113.62 o
  -2   3  17       42.50       57.94     41.12 o
  -1   3  17       83.72      145.90     57.59 o
  -9   4  17        1.64       12.33     56.14 o
  -8   4  17        1.28      -15.07     56.05 o
  -7   4  17       30.03        5.50     40.60 o
  -6   4  17       35.84       65.06     41.05 o
  -5   4  17       94.42       93.56     41.01 o
  -4   4  17        7.33       33.81     40.59 o
  -3   4  17      103.50      112.20     41.33 o
  -2   4  17        1.16      -31.44     78.41 o
  -8   5  17       90.27       69.22     56.39 o
  -7   5  17       69.27      171.61     57.59 o
  -6   5  17       22.89      -46.44     46.44 o
  -5   5  17       84.60      127.39     42.57 o
  -4   5  17      205.54      207.56     55.76 o
  -3   5  17       93.11      141.45     41.52 o
 
